# Supplementary material for: New framework of Getis-Ord’s indexes associating spatial autocorrelation with interaction
Source: PLoS One. 2020 Jul 30;15(7):e0236765. doi: 10.1371/journal.pone.0236765 (PMC7392341; doi:10.1371/journal.pone.0236765)
Supplement: S1 Data — This file contains the original or preliminarily processed data of 2000 used in this paper. It provides four complete processes of computing the Getis-Ord’s indexes based on power-law decay and exponential decay, respectively. (XLSX) [file pone.0236765.s001.xlsx]

## Sheet: Data
City	Population size in 2000	Population size in 2010	Distance Matrix		Beijing	Tianjin	Shijiazhuang	Taiyuan	Hohhot	Shenyang	Changchun	Harbin	Shanghai	Nanjing	Hangzhou	Hefei	Fuzhou	Nanchang	Jinan	Zhengzhou	Wuhan	Changsha	Guangzhou	Nanning	Chongqing	Chengdu	Guiyang	Kunming	Xi'an	Lanzhou	Xining	Yinchuan	Urumqi
Beijing	9496688	15552378		Beijing	0	137	277	508	667	741	1046	1288	1463	1160	1589	1074	2334	1449	497	689	1225	1587	2294	2566	2087	2042	2539	3178	1159	1811	2092	1343	3768
Tianjin	5313702	8856234		Tianjin	137	0	419	650	804	728	1033	1275	1326	1023	1452	973	2197	1444	360	831	1367	1729	2436	2708	2230	2185	2681	3320	1301	1948	2235	1480	3911
Shijiazhuang	1930579	2756871		Shijiazhuang	277	419	0	231	871	1126	1431	1673	1267	964	1393	914	1915	1293	301	412	948	1310	2017	2289	1810	1765	2262	2901	923	1599	1815	1547	3491
Taiyuan	2538336	3059130		Taiyuan	508	650	231	0	640	1255	1560	1802	1498	1195	1624	1145	2521	1544	532	577	1179	1537	2243	2515	1997	1493	2460	2593	651	1327	1543	1316	3219
Hohhot	990954	1436617		Hohhot	667	804	871	640	0	1408	1713	1955	2130	1827	2256	1777	3303	2674	1164	1362	1898	2256	2962	3234	2637	2133	3100	3233	1291	1144	1360	676	3036
Shenyang	4344933	5666061		Shenyang	741	728	1126	1255	1408	0	305	547	2054	1751	2180	1701	2925	2151	1088	1538	1972	2334	3041	3313	2834	2789	3286	3925	1906	2552	2839	2084	4515
Changchun	2696430	3289985		Changchun	1046	1033	1431	1560	1713	305	0	242	2359	2056	2485	2006	3230	2456	1393	1843	2277	2639	3346	3618	3139	3094	3591	4230	2211	2857	3144	2389	4820
Harbin	3455065	4660837		Harbin	1288	1275	1673	1802	1955	547	242	0	2601	2298	2727	2248	3472	2698	1635	2085	2519	2881	3588	3860	3381	3336	3833	4472	2453	3099	3386	2631	5062
Shanghai	12720701	17640842		Shanghai	1463	1326	1267	1498	2130	2054	2359	2601	0	303	201	615	1180	844	966	998	1235	1207	1810	2082	2516	2351	2053	2699	1509	2185	2401	2355	4077
Nanjing	3447184	5637120		Nanjing	1160	1023	964	1195	1827	1751	2056	2298	303	0	429	312	1174	838	663	695	1231	1201	1804	2076	2093	2048	2054	2693	1206	1882	2098	2052	3774
Hangzhou	2451319	4411358		Hangzhou	1589	1452	1393	1624	2256	2180	2485	2727	201	429	0	451	979	643	1092	1124	1202	1006	1609	1881	2315	2552	1852	2498	1635	2311	2527	2481	4065
Hefei	1462828	3076276		Hefei	1074	973	914	1145	1777	1701	2006	2248	615	312	451	0	1196	478	613	645	1181	1226	1829	2210	2043	1998	2076	3098	1156	1832	2048	2002	3724
Fuzhou	1981083	2675178		Fuzhou	2334	2197	1915	2521	3303	2925	3230	3472	1180	1174	979	1196	0	622	1837	1649	1013	985	1588	1860	2301	2805	1838	2477	2389	3065	3281	3235	4957
Nanchang	1669679	1917438		Nanchang	1449	1444	1293	1544	2674	2151	2456	2698	844	838	643	478	622	0	1137	927	391	419	1022	1294	1735	2239	1272	1911	1412	2088	2304	2258	4391
Jinan	2585986	3362744		Jinan	497	360	301	532	1164	1088	1393	1635	966	663	1092	613	1837	1137	0	666	1202	1564	2156	2428	2064	2019	2516	3119	1177	1853	2069	1840	3745
Zhengzhou	2490838	3627841		Zhengzhou	689	831	412	577	1362	1538	1843	2085	998	695	1124	645	1649	927	666	0	536	898	1605	1877	1398	1353	1850	2489	511	1187	1403	1357	3079
Wuhan	6559426	7279628		Wuhan	1225	1367	948	1179	1898	1972	2277	2519	1235	1231	1202	1181	1013	391	1202	536	0	362	1069	1341	1233	1737	1314	1953	1047	1723	1939	1893	3615
Changsha	2122873	2876949		Changsha	1587	1729	1310	1537	2256	2334	2639	2881	1207	1201	1006	1226	985	419	1564	898	362	0	707	979	1419	1923	956	1595	1405	2081	2297	2251	3973
Guangzhou	6868736	9243138		Guangzhou	2294	2436	2017	2243	2962	3041	3346	3588	1810	1804	1609	1829	1588	1022	2156	1605	1069	707	0	1314	2023	2527	1560	2199	2111	2787	3003	2957	4679
Nanning	1354576	2424398		Nanning	2566	2708	2289	2515	3234	3313	3618	3860	2082	2076	1881	2210	1860	1294	2428	1877	1341	979	1314	0	1328	1832	865	1504	2383	3059	3275	3229	4951
Chongqing	5676406	8671016		Chongqing	2087	2230	1810	1997	2637	2834	3139	3381	2516	2093	2315	2043	2301	1735	2064	1398	1233	1419	2023	1328	0	504	463	1102	1346	1676	1892	1846	3530
Chengdu	3821511	5893208		Chengdu	2042	2185	1765	1493	2133	2789	3094	3336	2351	2048	2552	1998	2805	2239	2019	1353	1737	1923	2527	1832	504	0	967	1100	842	1172	1388	1342	3026
Guiyang	1829565	2430475		Guiyang	2539	2681	2262	2460	3100	3286	3591	3833	2053	2054	1852	2076	1838	1272	2516	1850	1314	956	1560	865	463	967	0	639	1809	2139	2355	2309	3993
Kunming	2478580	3143524		Kunming	3178	3320	2901	2593	3233	3925	4230	4472	2699	2693	2498	3098	2477	1911	3119	2489	1953	1595	2199	1504	1102	1100	639	0	1942	2272	2488	2442	4126
Xi'an	3645322	4884116		Xi'an	1159	1301	923	651	1291	1906	2211	2453	1509	1206	1635	1156	2389	1412	1177	511	1047	1405	2111	2383	1346	842	1809	1942	0	676	892	846	2568
Lanzhou	1815338	2381164		Lanzhou	1811	1948	1599	1327	1144	2552	2857	3099	2185	1882	2311	1832	3065	2088	1853	1187	1723	2081	2787	3059	1676	1172	2139	2272	676	0	216	468	1892
Xining	854466	1141081		Xining	2092	2235	1815	1543	1360	2839	3144	3386	2401	2098	2527	2048	3281	2304	2069	1403	1939	2297	3003	3275	1892	1388	2355	2488	892	216	0	684	2108
Yinchuan	578362	1120306		Yinchuan	1343	1480	1547	1316	676	2084	2389	2631	2355	2052	2481	2002	3235	2258	1840	1357	1893	2251	2957	3229	1846	1342	2309	2442	846	468	684	0	2008
Urumqi	1727712	2787993		Urumqi	3768	3911	3491	3219	3036	4515	4820	5062	4077	3774	4065	3724	4957	4391	3745	3079	3615	3973	4679	4951	3530	3026	3993	4126	2568	1892	2108	2008	0

## Sheet: Three-step method
City	Population size in 2000	Utilized variable (y)	Local Getis' G	yG	Distance Matrix		Beijing	Tianjin	Shijiazhuang	Taiyuan	Hohhot	Shenyang	Changchun	Harbin	Shanghai	Nanjing	Hangzhou	Hefei	Fuzhou	Nanchang	Jinan	Zhengzhou	Wuhan	Changsha	Guangzhou	Nanning	Chongqing	Chengdu	Guiyang	Kunming	Xi'an	Lanzhou	Xining	Yinchuan	Urumqi
Beijing	9496688	0.0960142	0.00177444	0.000170372		Beijing	0	137	277	508	667	741	1046	1288	1463	1160	1589	1074	2334	1449	497	689	1225	1587	2294	2566	2087	2042	2539	3178	1159	1811	2092	1343	3768
Tianjin	5313702	0.053723	0.00222823	0.000119707		Tianjin	137	0	419	650	804	728	1033	1275	1326	1023	1452	973	2197	1444	360	831	1367	1729	2436	2708	2230	2185	2681	3320	1301	1948	2235	1480	3911
Shijiazhuang	1930579	0.0195187	0.00203555	3.97313e-05		Shijiazhuang	277	419	0	231	871	1126	1431	1673	1267	964	1393	914	1915	1293	301	412	948	1310	2017	2289	1810	1765	2262	2901	923	1599	1815	1547	3491
Taiyuan	2538336	0.0256633	0.00152927	3.92461e-05		Taiyuan	508	650	231	0	640	1255	1560	1802	1498	1195	1624	1145	2521	1544	532	577	1179	1537	2243	2515	1997	1493	2460	2593	651	1327	1543	1316	3219
Hohhot	990954	0.0100188	0.00108228	1.08432e-05		Hohhot	667	804	871	640	0	1408	1713	1955	2130	1827	2256	1777	3303	2674	1164	1362	1898	2256	2962	3234	2637	2133	3100	3233	1291	1144	1360	676	3036
Shenyang	4344933	0.0439285	0.0011298	4.96306e-05		Shenyang	741	728	1126	1255	1408	0	305	547	2054	1751	2180	1701	2925	2151	1088	1538	1972	2334	3041	3313	2834	2789	3286	3925	1906	2552	2839	2084	4515
Changchun	2696430	0.0272617	0.00117211	3.19538e-05		Changchun	1046	1033	1431	1560	1713	305	0	242	2359	2056	2485	2006	3230	2456	1393	1843	2277	2639	3346	3618	3139	3094	3591	4230	2211	2857	3144	2389	4820
Harbin	3455065	0.0349317	0.000930531	3.2505e-05		Harbin	1288	1275	1673	1802	1955	547	242	0	2601	2298	2727	2248	3472	2698	1635	2085	2519	2881	3588	3860	3381	3336	3833	4472	2453	3099	3386	2631	5062
Shanghai	12720701	0.12861	0.00120478	0.000154946		Shanghai	1463	1326	1267	1498	2130	2054	2359	2601	0	303	201	615	1180	844	966	998	1235	1207	1810	2082	2516	2351	2053	2699	1509	2185	2401	2355	4077
Nanjing	3447184	0.034852	0.00176595	6.15468e-05		Nanjing	1160	1023	964	1195	1827	1751	2056	2298	303	0	429	312	1174	838	663	695	1231	1201	1804	2076	2093	2048	2054	2693	1206	1882	2098	2052	3774
Hangzhou	2451319	0.0247835	0.00198532	4.92033e-05		Hangzhou	1589	1452	1393	1624	2256	2180	2485	2727	201	429	0	451	979	643	1092	1124	1202	1006	1609	1881	2315	2552	1852	2498	1635	2311	2527	2481	4065
Hefei	1462828	0.0147896	0.0015795	2.33602e-05		Hefei	1074	973	914	1145	1777	1701	2006	2248	615	312	451	0	1196	478	613	645	1181	1226	1829	2210	2043	1998	2076	3098	1156	1832	2048	2002	3724
Fuzhou	1981083	0.0200293	0.00092459	1.85189e-05		Fuzhou	2334	2197	1915	2521	3303	2925	3230	3472	1180	1174	979	1196	0	622	1837	1649	1013	985	1588	1860	2301	2805	1838	2477	2389	3065	3281	3235	4957
Nanchang	1669679	0.0168809	0.00151167	2.55184e-05		Nanchang	1449	1444	1293	1544	2674	2151	2456	2698	844	838	643	478	622	0	1137	927	391	419	1022	1294	1735	2239	1272	1911	1412	2088	2304	2258	4391
Jinan	2585986	0.0261451	0.00168961	4.4175e-05		Jinan	497	360	301	532	1164	1088	1393	1635	966	663	1092	613	1837	1137	0	666	1202	1564	2156	2428	2064	2019	2516	3119	1177	1853	2069	1840	3745
Zhengzhou	2490838	0.0251831	0.00166531	4.19375e-05		Zhengzhou	689	831	412	577	1362	1538	1843	2085	998	695	1124	645	1649	927	666	0	536	898	1605	1877	1398	1353	1850	2489	511	1187	1403	1357	3079
Wuhan	6559426	0.0663177	0.00126916	8.41676e-05		Wuhan	1225	1367	948	1179	1898	1972	2277	2519	1235	1231	1202	1181	1013	391	1202	536	0	362	1069	1341	1233	1737	1314	1953	1047	1723	1939	1893	3615
Changsha	2122873	0.0214629	0.00140299	3.01121e-05		Changsha	1587	1729	1310	1537	2256	2334	2639	2881	1207	1201	1006	1226	985	419	1564	898	362	0	707	979	1419	1923	956	1595	1405	2081	2297	2251	3973
Guangzhou	6868736	0.0694449	0.000784451	5.44761e-05		Guangzhou	2294	2436	2017	2243	2962	3041	3346	3588	1810	1804	1609	1829	1588	1022	2156	1605	1069	707	0	1314	2023	2527	1560	2199	2111	2787	3003	2957	4679
Nanning	1354576	0.0136951	0.000812195	1.11231e-05		Nanning	2566	2708	2289	2515	3234	3313	3618	3860	2082	2076	1881	2210	1860	1294	2428	1877	1341	979	1314	0	1328	1832	865	1504	2383	3059	3275	3229	4951
Chongqing	5676406	0.0573901	0.000906561	5.20276e-05		Chongqing	2087	2230	1810	1997	2637	2834	3139	3381	2516	2093	2315	2043	2301	1735	2064	1398	1233	1419	2023	1328	0	504	463	1102	1346	1676	1892	1846	3530
Chengdu	3821511	0.0386366	0.000937899	3.62372e-05		Chengdu	2042	2185	1765	1493	2133	2789	3094	3336	2351	2048	2552	1998	2805	2239	2019	1353	1737	1923	2527	1832	504	0	967	1100	842	1172	1388	1342	3026
Guiyang	1829565	0.0184974	0.00100764	1.86387e-05		Guiyang	2539	2681	2262	2460	3100	3286	3591	3833	2053	2054	1852	2076	1838	1272	2516	1850	1314	956	1560	865	463	967	0	639	1809	2139	2355	2309	3993
Kunming	2478580	0.0250592	0.000704673	1.76585e-05		Kunming	3178	3320	2901	2593	3233	3925	4230	4472	2699	2693	2498	3098	2477	1911	3119	2489	1953	1595	2199	1504	1102	1100	639	0	1942	2272	2488	2442	4126
Xi'an	3645322	0.0368552	0.00119986	4.4221e-05		Xi'an	1159	1301	923	651	1291	1906	2211	2453	1509	1206	1635	1156	2389	1412	1177	511	1047	1405	2111	2383	1346	842	1809	1942	0	676	892	846	2568
Lanzhou	1815338	0.0183536	0.000931306	1.70928e-05		Lanzhou	1811	1948	1599	1327	1144	2552	2857	3099	2185	1882	2311	1832	3065	2088	1853	1187	1723	2081	2787	3059	1676	1172	2139	2272	676	0	216	468	1892
Xining	854466	0.00863889	0.000890121	7.68966e-06		Xining	2092	2235	1815	1543	1360	2839	3144	3386	2401	2098	2527	2048	3281	2304	2069	1403	1939	2297	3003	3275	1892	1388	2355	2488	892	216	0	684	2108
Yinchuan	578362	0.0058474	0.0009378	5.48369e-06		Yinchuan	1343	1480	1547	1316	676	2084	2389	2631	2355	2052	2481	2002	3235	2258	1840	1357	1893	2251	2957	3229	1846	1342	2309	2442	846	468	684	0	2008
Urumqi	1727712	0.0174677	0.000419951	7.33555e-06		Urumqi	3768	3911	3491	3219	3036	4515	4820	5062	4077	3774	4065	3724	4957	4391	3745	3079	3615	3973	4679	4951	3530	3026	3993	4126	2568	1892	2108	2008	0
Sum	98909178	1	0.0364135	0.00129946
Mean	3.41066e+06				V		Beijing	Tianjin	Shijiazhuang	Taiyuan	Hohhot	Shenyang	Changchun	Harbin	Shanghai	Nanjing	Hangzhou	Hefei	Fuzhou	Nanchang	Jinan	Zhengzhou	Wuhan	Changsha	Guangzhou	Nanning	Chongqing	Chengdu	Guiyang	Kunming	Xi'an	Lanzhou	Xining	Yinchuan	Urumqi
Stdev	2.66047e+06					Beijing	0	0.00729927	0.00361011	0.0019685	0.00149925	0.00134953	0.000956023	0.000776398	0.000683527	0.000862069	0.000629327	0.000931099	0.000428449	0.000690131	0.00201207	0.00145138	0.000816327	0.00063012	0.00043592	0.000389712	0.000479157	0.000489716	0.000393856	0.000314663	0.000862813	0.000552181	0.000478011	0.000744602	0.000265393
Global Getis' G	0.00129946					Tianjin	0.00729927	0	0.00238663	0.00153846	0.00124378	0.00137363	0.000968054	0.000784314	0.000754148	0.000977517	0.000688705	0.00102775	0.000455166	0.000692521	0.00277778	0.00120337	0.000731529	0.000578369	0.000410509	0.000369276	0.00044843	0.000457666	0.000372995	0.000301205	0.00076864	0.000513347	0.000447427	0.000675676	0.000255689
						Shijiazhuang	0.00361011	0.00238663	0	0.004329	0.00114811	0.000888099	0.000698812	0.000597729	0.000789266	0.00103734	0.000717875	0.00109409	0.000522193	0.000773395	0.00332226	0.00242718	0.00105485	0.000763359	0.000495786	0.000436872	0.000552486	0.000566572	0.000442087	0.000344709	0.00108342	0.000625391	0.000550964	0.000646412	0.000286451
						Taiyuan	0.0019685	0.00153846	0.004329	0	0.0015625	0.000796813	0.000641026	0.000554939	0.000667557	0.00083682	0.000615764	0.000873362	0.000396668	0.000647668	0.0018797	0.0017331	0.000848176	0.000650618	0.000445831	0.000397614	0.000500751	0.000669792	0.000406504	0.000385654	0.0015361	0.00075358	0.000648088	0.000759878	0.000310655
						Hohhot	0.00149925	0.00124378	0.00114811	0.0015625	0	0.000710227	0.000583771	0.000511509	0.000469484	0.000547345	0.000443262	0.000562746	0.000302755	0.000373972	0.000859107	0.000734214	0.00052687	0.000443262	0.00033761	0.000309215	0.000379219	0.000468823	0.000322581	0.00030931	0.000774593	0.000874126	0.000735294	0.00147929	0.000329381
						Shenyang	0.00134953	0.00137363	0.000888099	0.000796813	0.000710227	0	0.00327869	0.00182815	0.000486855	0.000571102	0.000458716	0.000587889	0.00034188	0.0004649	0.000919118	0.000650195	0.000507099	0.000428449	0.000328839	0.000301841	0.000352858	0.000358551	0.000304321	0.000254777	0.000524659	0.00039185	0.000352237	0.000479846	0.000221484
						Changchun	0.000956023	0.000968054	0.000698812	0.000641026	0.000583771	0.00327869	0	0.00413223	0.000423908	0.000486381	0.000402414	0.000498504	0.000309598	0.000407166	0.000717875	0.000542594	0.000439174	0.000378931	0.000298864	0.000276396	0.000318573	0.000323206	0.000278474	0.000236407	0.000452284	0.000350018	0.000318066	0.000418585	0.000207469
						Harbin	0.000776398	0.000784314	0.000597729	0.000554939	0.000511509	0.00182815	0.00413223	0	0.000384468	0.000435161	0.000366703	0.00044484	0.000288018	0.000370645	0.000611621	0.000479616	0.000396983	0.000347102	0.000278707	0.000259067	0.00029577	0.00029976	0.000260892	0.000223614	0.000407664	0.000322685	0.000295334	0.000380084	0.00019755
						Shanghai	0.000683527	0.000754148	0.000789266	0.000667557	0.000469484	0.000486855	0.000423908	0.000384468	0	0.00330033	0.00497512	0.00162602	0.000847458	0.00118483	0.0010352	0.001002	0.000809717	0.0008285	0.000552486	0.000480307	0.000397456	0.000425351	0.000487092	0.000370508	0.000662691	0.000457666	0.000416493	0.000424628	0.000245278
						Nanjing	0.000862069	0.000977517	0.00103734	0.00083682	0.000547345	0.000571102	0.000486381	0.000435161	0.00330033	0	0.002331	0.00320513	0.000851789	0.00119332	0.0015083	0.00143885	0.000812348	0.000832639	0.000554324	0.000481696	0.000477783	0.000488281	0.000486855	0.000371333	0.000829187	0.00053135	0.000476644	0.000487329	0.000264971
						Hangzhou	0.000629327	0.000688705	0.000717875	0.000615764	0.000443262	0.000458716	0.000402414	0.000366703	0.00497512	0.002331	0	0.00221729	0.00102145	0.00155521	0.000915751	0.00088968	0.000831947	0.000994036	0.000621504	0.000531632	0.000431965	0.00039185	0.000539957	0.00040032	0.000611621	0.000432713	0.000395726	0.000403063	0.000246002
						Hefei	0.000931099	0.00102775	0.00109409	0.000873362	0.000562746	0.000587889	0.000498504	0.00044484	0.00162602	0.00320513	0.00221729	0	0.00083612	0.00209205	0.00163132	0.00155039	0.00084674	0.000815661	0.000546747	0.000452489	0.000489476	0.000500501	0.000481696	0.000322789	0.000865052	0.000545852	0.000488281	0.0004995	0.000268528
						Fuzhou	0.000428449	0.000455166	0.000522193	0.000396668	0.000302755	0.00034188	0.000309598	0.000288018	0.000847458	0.000851789	0.00102145	0.00083612	0	0.00160772	0.000544366	0.000606428	0.000987167	0.00101523	0.000629723	0.000537634	0.000434594	0.000356506	0.00054407	0.000403714	0.000418585	0.000326264	0.000304785	0.000309119	0.000201735
						Nanchang	0.000690131	0.000692521	0.000773395	0.000647668	0.000373972	0.0004649	0.000407166	0.000370645	0.00118483	0.00119332	0.00155521	0.00209205	0.00160772	0	0.000879507	0.00107875	0.00255754	0.00238663	0.000978474	0.000772798	0.000576369	0.000446628	0.000786164	0.000523286	0.000708215	0.000478927	0.000434028	0.00044287	0.000227739
						Jinan	0.00201207	0.00277778	0.00332226	0.0018797	0.000859107	0.000919118	0.000717875	0.000611621	0.0010352	0.0015083	0.000915751	0.00163132	0.000544366	0.000879507	0	0.0015015	0.000831947	0.000639386	0.000463822	0.000411862	0.000484496	0.000495295	0.000397456	0.000320616	0.000849618	0.000539665	0.000483325	0.000543478	0.000267023
						Zhengzhou	0.00145138	0.00120337	0.00242718	0.0017331	0.000734214	0.000650195	0.000542594	0.000479616	0.001002	0.00143885	0.00088968	0.00155039	0.000606428	0.00107875	0.0015015	0	0.00186567	0.00111359	0.000623053	0.000532765	0.000715308	0.000739098	0.000540541	0.000401768	0.00195695	0.00084246	0.000712758	0.00073692	0.000324781
						Wuhan	0.000816327	0.000731529	0.00105485	0.000848176	0.00052687	0.000507099	0.000439174	0.000396983	0.000809717	0.000812348	0.000831947	0.00084674	0.000987167	0.00255754	0.000831947	0.00186567	0	0.00276243	0.000935454	0.000745712	0.00081103	0.000575705	0.000761035	0.000512033	0.00095511	0.000580383	0.00051573	0.000528262	0.000276625
						Changsha	0.00063012	0.000578369	0.000763359	0.000650618	0.000443262	0.000428449	0.000378931	0.000347102	0.0008285	0.000832639	0.000994036	0.000815661	0.00101523	0.00238663	0.000639386	0.00111359	0.00276243	0	0.00141443	0.00102145	0.000704722	0.000520021	0.00104603	0.000626959	0.000711744	0.000480538	0.00043535	0.000444247	0.000251699
						Guangzhou	0.00043592	0.000410509	0.000495786	0.000445831	0.00033761	0.000328839	0.000298864	0.000278707	0.000552486	0.000554324	0.000621504	0.000546747	0.000629723	0.000978474	0.000463822	0.000623053	0.000935454	0.00141443	0	0.000761035	0.000494315	0.000395726	0.000641026	0.000454752	0.000473709	0.000358809	0.000333	0.000338181	0.000213721
						Nanning	0.000389712	0.000369276	0.000436872	0.000397614	0.000309215	0.000301841	0.000276396	0.000259067	0.000480307	0.000481696	0.000531632	0.000452489	0.000537634	0.000772798	0.000411862	0.000532765	0.000745712	0.00102145	0.000761035	0	0.000753012	0.000545852	0.00115607	0.000664894	0.000419639	0.000326904	0.000305344	0.000309693	0.000201979
						Chongqing	0.000479157	0.00044843	0.000552486	0.000500751	0.000379219	0.000352858	0.000318573	0.00029577	0.000397456	0.000477783	0.000431965	0.000489476	0.000434594	0.000576369	0.000484496	0.000715308	0.00081103	0.000704722	0.000494315	0.000753012	0	0.00198413	0.00215983	0.000907441	0.000742942	0.000596659	0.000528541	0.000541712	0.000283286
						Chengdu	0.000489716	0.000457666	0.000566572	0.000669792	0.000468823	0.000358551	0.000323206	0.00029976	0.000425351	0.000488281	0.00039185	0.000500501	0.000356506	0.000446628	0.000495295	0.000739098	0.000575705	0.000520021	0.000395726	0.000545852	0.00198413	0	0.00103413	0.000909091	0.00118765	0.000853242	0.000720461	0.000745156	0.000330469
						Guiyang	0.000393856	0.000372995	0.000442087	0.000406504	0.000322581	0.000304321	0.000278474	0.000260892	0.000487092	0.000486855	0.000539957	0.000481696	0.00054407	0.000786164	0.000397456	0.000540541	0.000761035	0.00104603	0.000641026	0.00115607	0.00215983	0.00103413	0	0.00156495	0.000552792	0.000467508	0.000424628	0.000433088	0.000250438
						Kunming	0.000314663	0.000301205	0.000344709	0.000385654	0.00030931	0.000254777	0.000236407	0.000223614	0.000370508	0.000371333	0.00040032	0.000322789	0.000403714	0.000523286	0.000320616	0.000401768	0.000512033	0.000626959	0.000454752	0.000664894	0.000907441	0.000909091	0.00156495	0	0.000514933	0.000440141	0.000401929	0.0004095	0.000242365
						Xi'an	0.000862813	0.00076864	0.00108342	0.0015361	0.000774593	0.000524659	0.000452284	0.000407664	0.000662691	0.000829187	0.000611621	0.000865052	0.000418585	0.000708215	0.000849618	0.00195695	0.00095511	0.000711744	0.000473709	0.000419639	0.000742942	0.00118765	0.000552792	0.000514933	0	0.00147929	0.00112108	0.00118203	0.000389408
						Lanzhou	0.000552181	0.000513347	0.000625391	0.00075358	0.000874126	0.00039185	0.000350018	0.000322685	0.000457666	0.00053135	0.000432713	0.000545852	0.000326264	0.000478927	0.000539665	0.00084246	0.000580383	0.000480538	0.000358809	0.000326904	0.000596659	0.000853242	0.000467508	0.000440141	0.00147929	0	0.00462963	0.00213675	0.000528541
						Xining	0.000478011	0.000447427	0.000550964	0.000648088	0.000735294	0.000352237	0.000318066	0.000295334	0.000416493	0.000476644	0.000395726	0.000488281	0.000304785	0.000434028	0.000483325	0.000712758	0.00051573	0.00043535	0.000333	0.000305344	0.000528541	0.000720461	0.000424628	0.000401929	0.00112108	0.00462963	0	0.00146199	0.000474383
						Yinchuan	0.000744602	0.000675676	0.000646412	0.000759878	0.00147929	0.000479846	0.000418585	0.000380084	0.000424628	0.000487329	0.000403063	0.0004995	0.000309119	0.00044287	0.000543478	0.00073692	0.000528262	0.000444247	0.000338181	0.000309693	0.000541712	0.000745156	0.000433088	0.0004095	0.00118203	0.00213675	0.00146199	0	0.000498008
						Urumqi	0.000265393	0.000255689	0.000286451	0.000310655	0.000329381	0.000221484	0.000207469	0.00019755	0.000245278	0.000264971	0.000246002	0.000268528	0.000201735	0.000227739	0.000267023	0.000324781	0.000276625	0.000251699	0.000213721	0.000201979	0.000283286	0.000330469	0.000250438	0.000242365	0.000389408	0.000528541	0.000474383	0.000498008	0
																																			0.629624
					W		Beijing	Tianjin	Shijiazhuang	Taiyuan	Hohhot	Shenyang	Changchun	Harbin	Shanghai	Nanjing	Hangzhou	Hefei	Fuzhou	Nanchang	Jinan	Zhengzhou	Wuhan	Changsha	Guangzhou	Nanning	Chongqing	Chengdu	Guiyang	Kunming	Xi'an	Lanzhou	Xining	Yinchuan	Urumqi
						Beijing	0	0.0115931	0.00573375	0.00312647	0.00238118	0.00214339	0.0015184	0.00123311	0.00108561	0.00136918	0.000999527	0.00147882	0.000680484	0.0010961	0.00319567	0.00230515	0.00129653	0.00100079	0.000692349	0.000618959	0.00076102	0.000777791	0.000625541	0.000499764	0.00137036	0.000877001	0.000759201	0.00118261	0.00042151
						Tianjin	0.0115931	0	0.00379057	0.00244346	0.00197543	0.00218166	0.00153751	0.00124569	0.00119777	0.00155254	0.00109384	0.00163232	0.000722917	0.0010999	0.0044118	0.00191125	0.00116185	0.000918594	0.000651991	0.000586503	0.000712219	0.000726887	0.000592409	0.000478388	0.00122079	0.000815323	0.000710626	0.00107314	0.000406098
						Shijiazhuang	0.00573375	0.00379057	0	0.00687554	0.00182348	0.00141052	0.00110989	0.000949342	0.00125355	0.00164756	0.00114016	0.00173769	0.000829373	0.00122834	0.00527657	0.00385497	0.00167537	0.0012124	0.000787431	0.000693862	0.000877486	0.000899858	0.000702144	0.000547483	0.00172075	0.000993276	0.000875068	0.00102666	0.000454955
						Taiyuan	0.00312647	0.00244346	0.00687554	0	0.00248164	0.00126554	0.00101811	0.000881381	0.00106025	0.00132908	0.000977986	0.00138712	0.000630008	0.00102866	0.00298543	0.0027526	0.00134712	0.00103334	0.000708091	0.000631511	0.000795317	0.0010638	0.00064563	0.000612514	0.00243971	0.00119687	0.00102933	0.00120688	0.000493398
						Hohhot	0.00238118	0.00197543	0.00182348	0.00248164	0	0.00112802	0.000927174	0.000812404	0.000745657	0.000869321	0.000704011	0.000893781	0.00048085	0.00059396	0.00136448	0.00116612	0.000836801	0.000704011	0.000536208	0.00049111	0.000602294	0.000744608	0.000512338	0.000491262	0.00123025	0.00138833	0.00116783	0.00234948	0.000523139
						Shenyang	0.00214339	0.00218166	0.00141052	0.00126554	0.00112802	0	0.00520737	0.00290356	0.000773247	0.000907053	0.000728555	0.000933715	0.000542991	0.000738377	0.00145979	0.00103267	0.0008054	0.000680484	0.000522279	0.000479399	0.000560427	0.000569469	0.000483338	0.000404649	0.000833289	0.000622355	0.00055944	0.000762116	0.000351772
						Changchun	0.0015184	0.00153751	0.00110989	0.00101811	0.000927174	0.00520737	0	0.00656301	0.000673272	0.000772495	0.000639134	0.000791749	0.000491718	0.000646681	0.00114016	0.000861774	0.000697518	0.000601837	0.000474671	0.000438985	0.000505973	0.000513332	0.000442286	0.000375473	0.00071834	0.000555915	0.000505168	0.000664818	0.000329512
						Harbin	0.00123311	0.00124569	0.000949342	0.000881381	0.000812404	0.00290356	0.00656301	0	0.00061063	0.000691144	0.000582416	0.000706516	0.000457445	0.000588676	0.000971406	0.00076175	0.000630508	0.000551284	0.000442656	0.000411463	0.000469757	0.000476094	0.000414362	0.000355154	0.000647472	0.000512504	0.000469063	0.000603667	0.000313759
						Shanghai	0.00108561	0.00119777	0.00125355	0.00106025	0.000745657	0.000773247	0.000673272	0.00061063	0	0.00524175	0.00790174	0.00258252	0.00134597	0.00188181	0.00164415	0.00159143	0.00128603	0.00131586	0.000877486	0.000762848	0.00063126	0.000675563	0.000773623	0.000588458	0.00105252	0.000726887	0.000661495	0.000674416	0.000389563
						Nanjing	0.00136918	0.00155254	0.00164756	0.00132908	0.000869321	0.000907053	0.000772495	0.000691144	0.00524175	0	0.00370221	0.00509054	0.00135285	0.00189529	0.00239555	0.00228525	0.00129021	0.00132244	0.000880404	0.000765053	0.000758839	0.000775512	0.000773247	0.000589769	0.00131696	0.000843916	0.00075703	0.000774	0.00042084
						Hangzhou	0.000999527	0.00109384	0.00114016	0.000977986	0.000704011	0.000728555	0.000639134	0.000582416	0.00790174	0.00370221	0	0.00352162	0.00162232	0.00247006	0.00145444	0.00141303	0.00132134	0.00157878	0.000987103	0.000844364	0.000686069	0.000622355	0.000857586	0.000635808	0.000971406	0.000687256	0.000628512	0.000640165	0.000390713
						Hefei	0.00147882	0.00163232	0.00173769	0.00138712	0.000893781	0.000933715	0.000791749	0.000706516	0.00258252	0.00509054	0.00352162	0	0.00132797	0.0033227	0.00259094	0.0024624	0.00134483	0.00129547	0.00086837	0.000718665	0.00077741	0.000794919	0.000765053	0.000512669	0.00137392	0.000866948	0.000775512	0.000793331	0.00042649
						Fuzhou	0.000680484	0.000722917	0.000829373	0.000630008	0.00048085	0.000542991	0.000491718	0.000457445	0.00134597	0.00135285	0.00162232	0.00132797	0	0.00255345	0.000864588	0.000963159	0.00156787	0.00161244	0.00100016	0.000853897	0.000690243	0.000566221	0.000864118	0.000641199	0.000664818	0.000518189	0.000484075	0.000490958	0.000320405
						Nanchang	0.0010961	0.0010999	0.00122834	0.00102866	0.00059396	0.000738377	0.000646681	0.000588676	0.00188181	0.00189529	0.00247006	0.0033227	0.00255345	0	0.00139688	0.00171332	0.00406202	0.00379057	0.00155406	0.00122739	0.000915417	0.000709356	0.00124862	0.000831109	0.00112482	0.000760656	0.000689344	0.000703388	0.000361706
						Jinan	0.00319567	0.0044118	0.00527657	0.00298543	0.00136448	0.00145979	0.00114016	0.000971406	0.00164415	0.00239555	0.00145444	0.00259094	0.000864588	0.00139688	0	0.00238476	0.00132134	0.0010155	0.000736665	0.000654139	0.0007695	0.000786651	0.00063126	0.000509217	0.0013494	0.000857123	0.000767641	0.000863179	0.000424099
						Zhengzhou	0.00230515	0.00191125	0.00385497	0.0027526	0.00116612	0.00103267	0.000861774	0.00076175	0.00159143	0.00228525	0.00141303	0.0024624	0.000963159	0.00171332	0.00238476	0	0.00296315	0.00176865	0.000989563	0.000846164	0.00113609	0.00117387	0.000858513	0.000638107	0.00310812	0.00133804	0.00113204	0.00117041	0.000515833
						Wuhan	0.00129653	0.00116185	0.00167537	0.00134712	0.000836801	0.0008054	0.000697518	0.000630508	0.00128603	0.00129021	0.00132134	0.00134483	0.00156787	0.00406202	0.00132134	0.00296315	0	0.00438743	0.00148573	0.00118438	0.00128812	0.000914363	0.00120871	0.000813236	0.00151695	0.000921793	0.000819107	0.000839012	0.00043935
						Changsha	0.00100079	0.000918594	0.0012124	0.00103334	0.000704011	0.000680484	0.000601837	0.000551284	0.00131586	0.00132244	0.00157878	0.00129547	0.00161244	0.00379057	0.0010155	0.00176865	0.00438743	0	0.00224646	0.00162232	0.00111927	0.000825923	0.00166135	0.000995767	0.00113043	0.000763214	0.000691445	0.000705575	0.000399761
						Guangzhou	0.000692349	0.000651991	0.000787431	0.000708091	0.000536208	0.000522279	0.000474671	0.000442656	0.000877486	0.000880404	0.000987103	0.00086837	0.00100016	0.00155406	0.000736665	0.000989563	0.00148573	0.00224646	0	0.00120871	0.000785096	0.000628512	0.00101811	0.00072226	0.000752368	0.000569878	0.000528887	0.000537115	0.000339442
						Nanning	0.000618959	0.000586503	0.000693862	0.000631511	0.00049111	0.000479399	0.000438985	0.000411463	0.000762848	0.000765053	0.000844364	0.000718665	0.000853897	0.00122739	0.000654139	0.000846164	0.00118438	0.00162232	0.00120871	0	0.00119597	0.000866948	0.00183613	0.00105602	0.000666491	0.000519205	0.000484962	0.00049187	0.000320794
						Chongqing	0.00076102	0.000712219	0.000877486	0.000795317	0.000602294	0.000560427	0.000505973	0.000469757	0.00063126	0.000758839	0.000686069	0.00077741	0.000690243	0.000915417	0.0007695	0.00113609	0.00128812	0.00111927	0.000785096	0.00119597	0	0.00315129	0.00343034	0.00144124	0.00117998	0.000947643	0.000839455	0.000860373	0.000449929
						Chengdu	0.000777791	0.000726887	0.000899858	0.0010638	0.000744608	0.000569469	0.000513332	0.000476094	0.000675563	0.000775512	0.000622355	0.000794919	0.000566221	0.000709356	0.000786651	0.00117387	0.000914363	0.000825923	0.000628512	0.000866948	0.00315129	0	0.00164245	0.00144386	0.00188628	0.00135516	0.00114427	0.00118349	0.000524867
						Guiyang	0.000625541	0.000592409	0.000702144	0.00064563	0.000512338	0.000483338	0.000442286	0.000414362	0.000773623	0.000773247	0.000857586	0.000765053	0.000864118	0.00124862	0.00063126	0.000858513	0.00120871	0.00166135	0.00101811	0.00183613	0.00343034	0.00164245	0	0.00248552	0.000877971	0.000742519	0.000674416	0.000687851	0.000397758
						Kunming	0.000499764	0.000478388	0.000547483	0.000612514	0.000491262	0.000404649	0.000375473	0.000355154	0.000588458	0.000589769	0.000635808	0.000512669	0.000641199	0.000831109	0.000509217	0.000638107	0.000813236	0.000995767	0.00072226	0.00105602	0.00144124	0.00144386	0.00248552	0	0.000817842	0.000699053	0.000638364	0.000650389	0.000384937
						Xi'an	0.00137036	0.00122079	0.00172075	0.00243971	0.00123025	0.000833289	0.00071834	0.000647472	0.00105252	0.00131696	0.000971406	0.00137392	0.000664818	0.00112482	0.0013494	0.00310812	0.00151695	0.00113043	0.000752368	0.000666491	0.00117998	0.00188628	0.000877971	0.000817842	0	0.00234948	0.00178055	0.00187736	0.000618477
						Lanzhou	0.000877001	0.000815323	0.000993276	0.00119687	0.00138833	0.000622355	0.000555915	0.000512504	0.000726887	0.000843916	0.000687256	0.000866948	0.000518189	0.000760656	0.000857123	0.00133804	0.000921793	0.000763214	0.000569878	0.000519205	0.000947643	0.00135516	0.000742519	0.000699053	0.00234948	0	0.007353	0.00339369	0.000839455
						Xining	0.000759201	0.000710626	0.000875068	0.00102933	0.00116783	0.00055944	0.000505168	0.000469063	0.000661495	0.00075703	0.000628512	0.000775512	0.000484075	0.000689344	0.000767641	0.00113204	0.000819107	0.000691445	0.000528887	0.000484962	0.000839455	0.00114427	0.000674416	0.000638364	0.00178055	0.007353	0	0.002322	0.000753439
						Yinchuan	0.00118261	0.00107314	0.00102666	0.00120688	0.00234948	0.000762116	0.000664818	0.000603667	0.000674416	0.000774	0.000640165	0.000793331	0.000490958	0.000703388	0.000863179	0.00117041	0.000839012	0.000705575	0.000537115	0.00049187	0.000860373	0.00118349	0.000687851	0.000650389	0.00187736	0.00339369	0.002322	0	0.000790961
						Urumqi	0.00042151	0.000406098	0.000454955	0.000493398	0.000523139	0.000351772	0.000329512	0.000313759	0.000389563	0.00042084	0.000390713	0.00042649	0.000320405	0.000361706	0.000424099	0.000515833	0.00043935	0.000399761	0.000339442	0.000320794	0.000449929	0.000524867	0.000397758	0.000384937	0.000618477	0.000839455	0.000753439	0.000790961	0
																																			1

## Sheet: Potential energy
City	Population size in 2000	Utilized variable (y)	Local Getis' G	Potential energy indexes	Distance Matrix		Beijing	Tianjin	Shijiazhuang	Taiyuan	Hohhot	Shenyang	Changchun	Harbin	Shanghai	Nanjing	Hangzhou	Hefei	Fuzhou	Nanchang	Jinan	Zhengzhou	Wuhan	Changsha	Guangzhou	Nanning	Chongqing	Chengdu	Guiyang	Kunming	Xi'an	Lanzhou	Xining	Yinchuan	Urumqi
Beijing	9496688	0.0960142	0.00177444	0.00177444		Beijing	0	137	277	508	667	741	1046	1288	1463	1160	1589	1074	2334	1449	497	689	1225	1587	2294	2566	2087	2042	2539	3178	1159	1811	2092	1343	3768
Tianjin	5313702	0.053723	0.00222823	0.00222823		Tianjin	137	0	419	650	804	728	1033	1275	1326	1023	1452	973	2197	1444	360	831	1367	1729	2436	2708	2230	2185	2681	3320	1301	1948	2235	1480	3911
Shijiazhuang	1930579	0.0195187	0.00203555	0.00203555		Shijiazhuang	277	419	0	231	871	1126	1431	1673	1267	964	1393	914	1915	1293	301	412	948	1310	2017	2289	1810	1765	2262	2901	923	1599	1815	1547	3491
Taiyuan	2538336	0.0256633	0.00152927	0.00152927		Taiyuan	508	650	231	0	640	1255	1560	1802	1498	1195	1624	1145	2521	1544	532	577	1179	1537	2243	2515	1997	1493	2460	2593	651	1327	1543	1316	3219
Hohhot	990954	0.0100188	0.00108228	0.00108228		Hohhot	667	804	871	640	0	1408	1713	1955	2130	1827	2256	1777	3303	2674	1164	1362	1898	2256	2962	3234	2637	2133	3100	3233	1291	1144	1360	676	3036
Shenyang	4344933	0.0439285	0.0011298	0.0011298		Shenyang	741	728	1126	1255	1408	0	305	547	2054	1751	2180	1701	2925	2151	1088	1538	1972	2334	3041	3313	2834	2789	3286	3925	1906	2552	2839	2084	4515
Changchun	2696430	0.0272617	0.00117211	0.00117211		Changchun	1046	1033	1431	1560	1713	305	0	242	2359	2056	2485	2006	3230	2456	1393	1843	2277	2639	3346	3618	3139	3094	3591	4230	2211	2857	3144	2389	4820
Harbin	3455065	0.0349317	0.000930531	0.000930531		Harbin	1288	1275	1673	1802	1955	547	242	0	2601	2298	2727	2248	3472	2698	1635	2085	2519	2881	3588	3860	3381	3336	3833	4472	2453	3099	3386	2631	5062
Shanghai	12720701	0.12861	0.00120478	0.00120478		Shanghai	1463	1326	1267	1498	2130	2054	2359	2601	0	303	201	615	1180	844	966	998	1235	1207	1810	2082	2516	2351	2053	2699	1509	2185	2401	2355	4077
Nanjing	3447184	0.034852	0.00176595	0.00176595		Nanjing	1160	1023	964	1195	1827	1751	2056	2298	303	0	429	312	1174	838	663	695	1231	1201	1804	2076	2093	2048	2054	2693	1206	1882	2098	2052	3774
Hangzhou	2451319	0.0247835	0.00198532	0.00198532		Hangzhou	1589	1452	1393	1624	2256	2180	2485	2727	201	429	0	451	979	643	1092	1124	1202	1006	1609	1881	2315	2552	1852	2498	1635	2311	2527	2481	4065
Hefei	1462828	0.0147896	0.0015795	0.0015795		Hefei	1074	973	914	1145	1777	1701	2006	2248	615	312	451	0	1196	478	613	645	1181	1226	1829	2210	2043	1998	2076	3098	1156	1832	2048	2002	3724
Fuzhou	1981083	0.0200293	0.00092459	0.00092459		Fuzhou	2334	2197	1915	2521	3303	2925	3230	3472	1180	1174	979	1196	0	622	1837	1649	1013	985	1588	1860	2301	2805	1838	2477	2389	3065	3281	3235	4957
Nanchang	1669679	0.0168809	0.00151167	0.00151167		Nanchang	1449	1444	1293	1544	2674	2151	2456	2698	844	838	643	478	622	0	1137	927	391	419	1022	1294	1735	2239	1272	1911	1412	2088	2304	2258	4391
Jinan	2585986	0.0261451	0.00168961	0.00168961		Jinan	497	360	301	532	1164	1088	1393	1635	966	663	1092	613	1837	1137	0	666	1202	1564	2156	2428	2064	2019	2516	3119	1177	1853	2069	1840	3745
Zhengzhou	2490838	0.0251831	0.00166531	0.00166531		Zhengzhou	689	831	412	577	1362	1538	1843	2085	998	695	1124	645	1649	927	666	0	536	898	1605	1877	1398	1353	1850	2489	511	1187	1403	1357	3079
Wuhan	6559426	0.0663177	0.00126916	0.00126916		Wuhan	1225	1367	948	1179	1898	1972	2277	2519	1235	1231	1202	1181	1013	391	1202	536	0	362	1069	1341	1233	1737	1314	1953	1047	1723	1939	1893	3615
Changsha	2122873	0.0214629	0.00140299	0.00140299		Changsha	1587	1729	1310	1537	2256	2334	2639	2881	1207	1201	1006	1226	985	419	1564	898	362	0	707	979	1419	1923	956	1595	1405	2081	2297	2251	3973
Guangzhou	6868736	0.0694449	0.000784451	0.000784451		Guangzhou	2294	2436	2017	2243	2962	3041	3346	3588	1810	1804	1609	1829	1588	1022	2156	1605	1069	707	0	1314	2023	2527	1560	2199	2111	2787	3003	2957	4679
Nanning	1354576	0.0136951	0.000812195	0.000812195		Nanning	2566	2708	2289	2515	3234	3313	3618	3860	2082	2076	1881	2210	1860	1294	2428	1877	1341	979	1314	0	1328	1832	865	1504	2383	3059	3275	3229	4951
Chongqing	5676406	0.0573901	0.000906561	0.000906561		Chongqing	2087	2230	1810	1997	2637	2834	3139	3381	2516	2093	2315	2043	2301	1735	2064	1398	1233	1419	2023	1328	0	504	463	1102	1346	1676	1892	1846	3530
Chengdu	3821511	0.0386366	0.000937899	0.000937899		Chengdu	2042	2185	1765	1493	2133	2789	3094	3336	2351	2048	2552	1998	2805	2239	2019	1353	1737	1923	2527	1832	504	0	967	1100	842	1172	1388	1342	3026
Guiyang	1829565	0.0184974	0.00100764	0.00100764		Guiyang	2539	2681	2262	2460	3100	3286	3591	3833	2053	2054	1852	2076	1838	1272	2516	1850	1314	956	1560	865	463	967	0	639	1809	2139	2355	2309	3993
Kunming	2478580	0.0250592	0.000704673	0.000704673		Kunming	3178	3320	2901	2593	3233	3925	4230	4472	2699	2693	2498	3098	2477	1911	3119	2489	1953	1595	2199	1504	1102	1100	639	0	1942	2272	2488	2442	4126
Xi'an	3645322	0.0368552	0.00119986	0.00119986		Xi'an	1159	1301	923	651	1291	1906	2211	2453	1509	1206	1635	1156	2389	1412	1177	511	1047	1405	2111	2383	1346	842	1809	1942	0	676	892	846	2568
Lanzhou	1815338	0.0183536	0.000931306	0.000931306		Lanzhou	1811	1948	1599	1327	1144	2552	2857	3099	2185	1882	2311	1832	3065	2088	1853	1187	1723	2081	2787	3059	1676	1172	2139	2272	676	0	216	468	1892
Xining	854466	0.00863889	0.000890121	0.000890121		Xining	2092	2235	1815	1543	1360	2839	3144	3386	2401	2098	2527	2048	3281	2304	2069	1403	1939	2297	3003	3275	1892	1388	2355	2488	892	216	0	684	2108
Yinchuan	578362	0.0058474	0.0009378	0.0009378		Yinchuan	1343	1480	1547	1316	676	2084	2389	2631	2355	2052	2481	2002	3235	2258	1840	1357	1893	2251	2957	3229	1846	1342	2309	2442	846	468	684	0	2008
Urumqi	1727712	0.0174677	0.000419951	0.000419951		Urumqi	3768	3911	3491	3219	3036	4515	4820	5062	4077	3774	4065	3724	4957	4391	3745	3079	3615	3973	4679	4951	3530	3026	3993	4126	2568	1892	2108	2008	0
Sum	98909178	1	0.0364135	0.0364135
Mean	3.41066e+06				V		Beijing	Tianjin	Shijiazhuang	Taiyuan	Hohhot	Shenyang	Changchun	Harbin	Shanghai	Nanjing	Hangzhou	Hefei	Fuzhou	Nanchang	Jinan	Zhengzhou	Wuhan	Changsha	Guangzhou	Nanning	Chongqing	Chengdu	Guiyang	Kunming	Xi'an	Lanzhou	Xining	Yinchuan	Urumqi
Stdev	2.66047e+06					Beijing	0	0.00729927	0.00361011	0.0019685	0.00149925	0.00134953	0.000956023	0.000776398	0.000683527	0.000862069	0.000629327	0.000931099	0.000428449	0.000690131	0.00201207	0.00145138	0.000816327	0.00063012	0.00043592	0.000389712	0.000479157	0.000489716	0.000393856	0.000314663	0.000862813	0.000552181	0.000478011	0.000744602	0.000265393
Global Getis' G	0.00129946					Tianjin	0.00729927	0	0.00238663	0.00153846	0.00124378	0.00137363	0.000968054	0.000784314	0.000754148	0.000977517	0.000688705	0.00102775	0.000455166	0.000692521	0.00277778	0.00120337	0.000731529	0.000578369	0.000410509	0.000369276	0.00044843	0.000457666	0.000372995	0.000301205	0.00076864	0.000513347	0.000447427	0.000675676	0.000255689
						Shijiazhuang	0.00361011	0.00238663	0	0.004329	0.00114811	0.000888099	0.000698812	0.000597729	0.000789266	0.00103734	0.000717875	0.00109409	0.000522193	0.000773395	0.00332226	0.00242718	0.00105485	0.000763359	0.000495786	0.000436872	0.000552486	0.000566572	0.000442087	0.000344709	0.00108342	0.000625391	0.000550964	0.000646412	0.000286451
						Taiyuan	0.0019685	0.00153846	0.004329	0	0.0015625	0.000796813	0.000641026	0.000554939	0.000667557	0.00083682	0.000615764	0.000873362	0.000396668	0.000647668	0.0018797	0.0017331	0.000848176	0.000650618	0.000445831	0.000397614	0.000500751	0.000669792	0.000406504	0.000385654	0.0015361	0.00075358	0.000648088	0.000759878	0.000310655
						Hohhot	0.00149925	0.00124378	0.00114811	0.0015625	0	0.000710227	0.000583771	0.000511509	0.000469484	0.000547345	0.000443262	0.000562746	0.000302755	0.000373972	0.000859107	0.000734214	0.00052687	0.000443262	0.00033761	0.000309215	0.000379219	0.000468823	0.000322581	0.00030931	0.000774593	0.000874126	0.000735294	0.00147929	0.000329381
						Shenyang	0.00134953	0.00137363	0.000888099	0.000796813	0.000710227	0	0.00327869	0.00182815	0.000486855	0.000571102	0.000458716	0.000587889	0.00034188	0.0004649	0.000919118	0.000650195	0.000507099	0.000428449	0.000328839	0.000301841	0.000352858	0.000358551	0.000304321	0.000254777	0.000524659	0.00039185	0.000352237	0.000479846	0.000221484
						Changchun	0.000956023	0.000968054	0.000698812	0.000641026	0.000583771	0.00327869	0	0.00413223	0.000423908	0.000486381	0.000402414	0.000498504	0.000309598	0.000407166	0.000717875	0.000542594	0.000439174	0.000378931	0.000298864	0.000276396	0.000318573	0.000323206	0.000278474	0.000236407	0.000452284	0.000350018	0.000318066	0.000418585	0.000207469
						Harbin	0.000776398	0.000784314	0.000597729	0.000554939	0.000511509	0.00182815	0.00413223	0	0.000384468	0.000435161	0.000366703	0.00044484	0.000288018	0.000370645	0.000611621	0.000479616	0.000396983	0.000347102	0.000278707	0.000259067	0.00029577	0.00029976	0.000260892	0.000223614	0.000407664	0.000322685	0.000295334	0.000380084	0.00019755
						Shanghai	0.000683527	0.000754148	0.000789266	0.000667557	0.000469484	0.000486855	0.000423908	0.000384468	0	0.00330033	0.00497512	0.00162602	0.000847458	0.00118483	0.0010352	0.001002	0.000809717	0.0008285	0.000552486	0.000480307	0.000397456	0.000425351	0.000487092	0.000370508	0.000662691	0.000457666	0.000416493	0.000424628	0.000245278
						Nanjing	0.000862069	0.000977517	0.00103734	0.00083682	0.000547345	0.000571102	0.000486381	0.000435161	0.00330033	0	0.002331	0.00320513	0.000851789	0.00119332	0.0015083	0.00143885	0.000812348	0.000832639	0.000554324	0.000481696	0.000477783	0.000488281	0.000486855	0.000371333	0.000829187	0.00053135	0.000476644	0.000487329	0.000264971
						Hangzhou	0.000629327	0.000688705	0.000717875	0.000615764	0.000443262	0.000458716	0.000402414	0.000366703	0.00497512	0.002331	0	0.00221729	0.00102145	0.00155521	0.000915751	0.00088968	0.000831947	0.000994036	0.000621504	0.000531632	0.000431965	0.00039185	0.000539957	0.00040032	0.000611621	0.000432713	0.000395726	0.000403063	0.000246002
						Hefei	0.000931099	0.00102775	0.00109409	0.000873362	0.000562746	0.000587889	0.000498504	0.00044484	0.00162602	0.00320513	0.00221729	0	0.00083612	0.00209205	0.00163132	0.00155039	0.00084674	0.000815661	0.000546747	0.000452489	0.000489476	0.000500501	0.000481696	0.000322789	0.000865052	0.000545852	0.000488281	0.0004995	0.000268528
						Fuzhou	0.000428449	0.000455166	0.000522193	0.000396668	0.000302755	0.00034188	0.000309598	0.000288018	0.000847458	0.000851789	0.00102145	0.00083612	0	0.00160772	0.000544366	0.000606428	0.000987167	0.00101523	0.000629723	0.000537634	0.000434594	0.000356506	0.00054407	0.000403714	0.000418585	0.000326264	0.000304785	0.000309119	0.000201735
						Nanchang	0.000690131	0.000692521	0.000773395	0.000647668	0.000373972	0.0004649	0.000407166	0.000370645	0.00118483	0.00119332	0.00155521	0.00209205	0.00160772	0	0.000879507	0.00107875	0.00255754	0.00238663	0.000978474	0.000772798	0.000576369	0.000446628	0.000786164	0.000523286	0.000708215	0.000478927	0.000434028	0.00044287	0.000227739
						Jinan	0.00201207	0.00277778	0.00332226	0.0018797	0.000859107	0.000919118	0.000717875	0.000611621	0.0010352	0.0015083	0.000915751	0.00163132	0.000544366	0.000879507	0	0.0015015	0.000831947	0.000639386	0.000463822	0.000411862	0.000484496	0.000495295	0.000397456	0.000320616	0.000849618	0.000539665	0.000483325	0.000543478	0.000267023
						Zhengzhou	0.00145138	0.00120337	0.00242718	0.0017331	0.000734214	0.000650195	0.000542594	0.000479616	0.001002	0.00143885	0.00088968	0.00155039	0.000606428	0.00107875	0.0015015	0	0.00186567	0.00111359	0.000623053	0.000532765	0.000715308	0.000739098	0.000540541	0.000401768	0.00195695	0.00084246	0.000712758	0.00073692	0.000324781
						Wuhan	0.000816327	0.000731529	0.00105485	0.000848176	0.00052687	0.000507099	0.000439174	0.000396983	0.000809717	0.000812348	0.000831947	0.00084674	0.000987167	0.00255754	0.000831947	0.00186567	0	0.00276243	0.000935454	0.000745712	0.00081103	0.000575705	0.000761035	0.000512033	0.00095511	0.000580383	0.00051573	0.000528262	0.000276625
						Changsha	0.00063012	0.000578369	0.000763359	0.000650618	0.000443262	0.000428449	0.000378931	0.000347102	0.0008285	0.000832639	0.000994036	0.000815661	0.00101523	0.00238663	0.000639386	0.00111359	0.00276243	0	0.00141443	0.00102145	0.000704722	0.000520021	0.00104603	0.000626959	0.000711744	0.000480538	0.00043535	0.000444247	0.000251699
						Guangzhou	0.00043592	0.000410509	0.000495786	0.000445831	0.00033761	0.000328839	0.000298864	0.000278707	0.000552486	0.000554324	0.000621504	0.000546747	0.000629723	0.000978474	0.000463822	0.000623053	0.000935454	0.00141443	0	0.000761035	0.000494315	0.000395726	0.000641026	0.000454752	0.000473709	0.000358809	0.000333	0.000338181	0.000213721
						Nanning	0.000389712	0.000369276	0.000436872	0.000397614	0.000309215	0.000301841	0.000276396	0.000259067	0.000480307	0.000481696	0.000531632	0.000452489	0.000537634	0.000772798	0.000411862	0.000532765	0.000745712	0.00102145	0.000761035	0	0.000753012	0.000545852	0.00115607	0.000664894	0.000419639	0.000326904	0.000305344	0.000309693	0.000201979
						Chongqing	0.000479157	0.00044843	0.000552486	0.000500751	0.000379219	0.000352858	0.000318573	0.00029577	0.000397456	0.000477783	0.000431965	0.000489476	0.000434594	0.000576369	0.000484496	0.000715308	0.00081103	0.000704722	0.000494315	0.000753012	0	0.00198413	0.00215983	0.000907441	0.000742942	0.000596659	0.000528541	0.000541712	0.000283286
						Chengdu	0.000489716	0.000457666	0.000566572	0.000669792	0.000468823	0.000358551	0.000323206	0.00029976	0.000425351	0.000488281	0.00039185	0.000500501	0.000356506	0.000446628	0.000495295	0.000739098	0.000575705	0.000520021	0.000395726	0.000545852	0.00198413	0	0.00103413	0.000909091	0.00118765	0.000853242	0.000720461	0.000745156	0.000330469
						Guiyang	0.000393856	0.000372995	0.000442087	0.000406504	0.000322581	0.000304321	0.000278474	0.000260892	0.000487092	0.000486855	0.000539957	0.000481696	0.00054407	0.000786164	0.000397456	0.000540541	0.000761035	0.00104603	0.000641026	0.00115607	0.00215983	0.00103413	0	0.00156495	0.000552792	0.000467508	0.000424628	0.000433088	0.000250438
						Kunming	0.000314663	0.000301205	0.000344709	0.000385654	0.00030931	0.000254777	0.000236407	0.000223614	0.000370508	0.000371333	0.00040032	0.000322789	0.000403714	0.000523286	0.000320616	0.000401768	0.000512033	0.000626959	0.000454752	0.000664894	0.000907441	0.000909091	0.00156495	0	0.000514933	0.000440141	0.000401929	0.0004095	0.000242365
						Xi'an	0.000862813	0.00076864	0.00108342	0.0015361	0.000774593	0.000524659	0.000452284	0.000407664	0.000662691	0.000829187	0.000611621	0.000865052	0.000418585	0.000708215	0.000849618	0.00195695	0.00095511	0.000711744	0.000473709	0.000419639	0.000742942	0.00118765	0.000552792	0.000514933	0	0.00147929	0.00112108	0.00118203	0.000389408
						Lanzhou	0.000552181	0.000513347	0.000625391	0.00075358	0.000874126	0.00039185	0.000350018	0.000322685	0.000457666	0.00053135	0.000432713	0.000545852	0.000326264	0.000478927	0.000539665	0.00084246	0.000580383	0.000480538	0.000358809	0.000326904	0.000596659	0.000853242	0.000467508	0.000440141	0.00147929	0	0.00462963	0.00213675	0.000528541
						Xining	0.000478011	0.000447427	0.000550964	0.000648088	0.000735294	0.000352237	0.000318066	0.000295334	0.000416493	0.000476644	0.000395726	0.000488281	0.000304785	0.000434028	0.000483325	0.000712758	0.00051573	0.00043535	0.000333	0.000305344	0.000528541	0.000720461	0.000424628	0.000401929	0.00112108	0.00462963	0	0.00146199	0.000474383
						Yinchuan	0.000744602	0.000675676	0.000646412	0.000759878	0.00147929	0.000479846	0.000418585	0.000380084	0.000424628	0.000487329	0.000403063	0.0004995	0.000309119	0.00044287	0.000543478	0.00073692	0.000528262	0.000444247	0.000338181	0.000309693	0.000541712	0.000745156	0.000433088	0.0004095	0.00118203	0.00213675	0.00146199	0	0.000498008
						Urumqi	0.000265393	0.000255689	0.000286451	0.000310655	0.000329381	0.000221484	0.000207469	0.00019755	0.000245278	0.000264971	0.000246002	0.000268528	0.000201735	0.000227739	0.000267023	0.000324781	0.000276625	0.000251699	0.000213721	0.000201979	0.000283286	0.000330469	0.000250438	0.000242365	0.000389408	0.000528541	0.000474383	0.000498008	0
																																			0.629624
					W		Beijing	Tianjin	Shijiazhuang	Taiyuan	Hohhot	Shenyang	Changchun	Harbin	Shanghai	Nanjing	Hangzhou	Hefei	Fuzhou	Nanchang	Jinan	Zhengzhou	Wuhan	Changsha	Guangzhou	Nanning	Chongqing	Chengdu	Guiyang	Kunming	Xi'an	Lanzhou	Xining	Yinchuan	Urumqi
						Beijing	0	0.0115931	0.00573375	0.00312647	0.00238118	0.00214339	0.0015184	0.00123311	0.00108561	0.00136918	0.000999527	0.00147882	0.000680484	0.0010961	0.00319567	0.00230515	0.00129653	0.00100079	0.000692349	0.000618959	0.00076102	0.000777791	0.000625541	0.000499764	0.00137036	0.000877001	0.000759201	0.00118261	0.00042151
						Tianjin	0.0115931	0	0.00379057	0.00244346	0.00197543	0.00218166	0.00153751	0.00124569	0.00119777	0.00155254	0.00109384	0.00163232	0.000722917	0.0010999	0.0044118	0.00191125	0.00116185	0.000918594	0.000651991	0.000586503	0.000712219	0.000726887	0.000592409	0.000478388	0.00122079	0.000815323	0.000710626	0.00107314	0.000406098
						Shijiazhuang	0.00573375	0.00379057	0	0.00687554	0.00182348	0.00141052	0.00110989	0.000949342	0.00125355	0.00164756	0.00114016	0.00173769	0.000829373	0.00122834	0.00527657	0.00385497	0.00167537	0.0012124	0.000787431	0.000693862	0.000877486	0.000899858	0.000702144	0.000547483	0.00172075	0.000993276	0.000875068	0.00102666	0.000454955
						Taiyuan	0.00312647	0.00244346	0.00687554	0	0.00248164	0.00126554	0.00101811	0.000881381	0.00106025	0.00132908	0.000977986	0.00138712	0.000630008	0.00102866	0.00298543	0.0027526	0.00134712	0.00103334	0.000708091	0.000631511	0.000795317	0.0010638	0.00064563	0.000612514	0.00243971	0.00119687	0.00102933	0.00120688	0.000493398
						Hohhot	0.00238118	0.00197543	0.00182348	0.00248164	0	0.00112802	0.000927174	0.000812404	0.000745657	0.000869321	0.000704011	0.000893781	0.00048085	0.00059396	0.00136448	0.00116612	0.000836801	0.000704011	0.000536208	0.00049111	0.000602294	0.000744608	0.000512338	0.000491262	0.00123025	0.00138833	0.00116783	0.00234948	0.000523139
						Shenyang	0.00214339	0.00218166	0.00141052	0.00126554	0.00112802	0	0.00520737	0.00290356	0.000773247	0.000907053	0.000728555	0.000933715	0.000542991	0.000738377	0.00145979	0.00103267	0.0008054	0.000680484	0.000522279	0.000479399	0.000560427	0.000569469	0.000483338	0.000404649	0.000833289	0.000622355	0.00055944	0.000762116	0.000351772
						Changchun	0.0015184	0.00153751	0.00110989	0.00101811	0.000927174	0.00520737	0	0.00656301	0.000673272	0.000772495	0.000639134	0.000791749	0.000491718	0.000646681	0.00114016	0.000861774	0.000697518	0.000601837	0.000474671	0.000438985	0.000505973	0.000513332	0.000442286	0.000375473	0.00071834	0.000555915	0.000505168	0.000664818	0.000329512
						Harbin	0.00123311	0.00124569	0.000949342	0.000881381	0.000812404	0.00290356	0.00656301	0	0.00061063	0.000691144	0.000582416	0.000706516	0.000457445	0.000588676	0.000971406	0.00076175	0.000630508	0.000551284	0.000442656	0.000411463	0.000469757	0.000476094	0.000414362	0.000355154	0.000647472	0.000512504	0.000469063	0.000603667	0.000313759
						Shanghai	0.00108561	0.00119777	0.00125355	0.00106025	0.000745657	0.000773247	0.000673272	0.00061063	0	0.00524175	0.00790174	0.00258252	0.00134597	0.00188181	0.00164415	0.00159143	0.00128603	0.00131586	0.000877486	0.000762848	0.00063126	0.000675563	0.000773623	0.000588458	0.00105252	0.000726887	0.000661495	0.000674416	0.000389563
						Nanjing	0.00136918	0.00155254	0.00164756	0.00132908	0.000869321	0.000907053	0.000772495	0.000691144	0.00524175	0	0.00370221	0.00509054	0.00135285	0.00189529	0.00239555	0.00228525	0.00129021	0.00132244	0.000880404	0.000765053	0.000758839	0.000775512	0.000773247	0.000589769	0.00131696	0.000843916	0.00075703	0.000774	0.00042084
						Hangzhou	0.000999527	0.00109384	0.00114016	0.000977986	0.000704011	0.000728555	0.000639134	0.000582416	0.00790174	0.00370221	0	0.00352162	0.00162232	0.00247006	0.00145444	0.00141303	0.00132134	0.00157878	0.000987103	0.000844364	0.000686069	0.000622355	0.000857586	0.000635808	0.000971406	0.000687256	0.000628512	0.000640165	0.000390713
						Hefei	0.00147882	0.00163232	0.00173769	0.00138712	0.000893781	0.000933715	0.000791749	0.000706516	0.00258252	0.00509054	0.00352162	0	0.00132797	0.0033227	0.00259094	0.0024624	0.00134483	0.00129547	0.00086837	0.000718665	0.00077741	0.000794919	0.000765053	0.000512669	0.00137392	0.000866948	0.000775512	0.000793331	0.00042649
						Fuzhou	0.000680484	0.000722917	0.000829373	0.000630008	0.00048085	0.000542991	0.000491718	0.000457445	0.00134597	0.00135285	0.00162232	0.00132797	0	0.00255345	0.000864588	0.000963159	0.00156787	0.00161244	0.00100016	0.000853897	0.000690243	0.000566221	0.000864118	0.000641199	0.000664818	0.000518189	0.000484075	0.000490958	0.000320405
						Nanchang	0.0010961	0.0010999	0.00122834	0.00102866	0.00059396	0.000738377	0.000646681	0.000588676	0.00188181	0.00189529	0.00247006	0.0033227	0.00255345	0	0.00139688	0.00171332	0.00406202	0.00379057	0.00155406	0.00122739	0.000915417	0.000709356	0.00124862	0.000831109	0.00112482	0.000760656	0.000689344	0.000703388	0.000361706
						Jinan	0.00319567	0.0044118	0.00527657	0.00298543	0.00136448	0.00145979	0.00114016	0.000971406	0.00164415	0.00239555	0.00145444	0.00259094	0.000864588	0.00139688	0	0.00238476	0.00132134	0.0010155	0.000736665	0.000654139	0.0007695	0.000786651	0.00063126	0.000509217	0.0013494	0.000857123	0.000767641	0.000863179	0.000424099
						Zhengzhou	0.00230515	0.00191125	0.00385497	0.0027526	0.00116612	0.00103267	0.000861774	0.00076175	0.00159143	0.00228525	0.00141303	0.0024624	0.000963159	0.00171332	0.00238476	0	0.00296315	0.00176865	0.000989563	0.000846164	0.00113609	0.00117387	0.000858513	0.000638107	0.00310812	0.00133804	0.00113204	0.00117041	0.000515833
						Wuhan	0.00129653	0.00116185	0.00167537	0.00134712	0.000836801	0.0008054	0.000697518	0.000630508	0.00128603	0.00129021	0.00132134	0.00134483	0.00156787	0.00406202	0.00132134	0.00296315	0	0.00438743	0.00148573	0.00118438	0.00128812	0.000914363	0.00120871	0.000813236	0.00151695	0.000921793	0.000819107	0.000839012	0.00043935
						Changsha	0.00100079	0.000918594	0.0012124	0.00103334	0.000704011	0.000680484	0.000601837	0.000551284	0.00131586	0.00132244	0.00157878	0.00129547	0.00161244	0.00379057	0.0010155	0.00176865	0.00438743	0	0.00224646	0.00162232	0.00111927	0.000825923	0.00166135	0.000995767	0.00113043	0.000763214	0.000691445	0.000705575	0.000399761
						Guangzhou	0.000692349	0.000651991	0.000787431	0.000708091	0.000536208	0.000522279	0.000474671	0.000442656	0.000877486	0.000880404	0.000987103	0.00086837	0.00100016	0.00155406	0.000736665	0.000989563	0.00148573	0.00224646	0	0.00120871	0.000785096	0.000628512	0.00101811	0.00072226	0.000752368	0.000569878	0.000528887	0.000537115	0.000339442
						Nanning	0.000618959	0.000586503	0.000693862	0.000631511	0.00049111	0.000479399	0.000438985	0.000411463	0.000762848	0.000765053	0.000844364	0.000718665	0.000853897	0.00122739	0.000654139	0.000846164	0.00118438	0.00162232	0.00120871	0	0.00119597	0.000866948	0.00183613	0.00105602	0.000666491	0.000519205	0.000484962	0.00049187	0.000320794
						Chongqing	0.00076102	0.000712219	0.000877486	0.000795317	0.000602294	0.000560427	0.000505973	0.000469757	0.00063126	0.000758839	0.000686069	0.00077741	0.000690243	0.000915417	0.0007695	0.00113609	0.00128812	0.00111927	0.000785096	0.00119597	0	0.00315129	0.00343034	0.00144124	0.00117998	0.000947643	0.000839455	0.000860373	0.000449929
						Chengdu	0.000777791	0.000726887	0.000899858	0.0010638	0.000744608	0.000569469	0.000513332	0.000476094	0.000675563	0.000775512	0.000622355	0.000794919	0.000566221	0.000709356	0.000786651	0.00117387	0.000914363	0.000825923	0.000628512	0.000866948	0.00315129	0	0.00164245	0.00144386	0.00188628	0.00135516	0.00114427	0.00118349	0.000524867
						Guiyang	0.000625541	0.000592409	0.000702144	0.00064563	0.000512338	0.000483338	0.000442286	0.000414362	0.000773623	0.000773247	0.000857586	0.000765053	0.000864118	0.00124862	0.00063126	0.000858513	0.00120871	0.00166135	0.00101811	0.00183613	0.00343034	0.00164245	0	0.00248552	0.000877971	0.000742519	0.000674416	0.000687851	0.000397758
						Kunming	0.000499764	0.000478388	0.000547483	0.000612514	0.000491262	0.000404649	0.000375473	0.000355154	0.000588458	0.000589769	0.000635808	0.000512669	0.000641199	0.000831109	0.000509217	0.000638107	0.000813236	0.000995767	0.00072226	0.00105602	0.00144124	0.00144386	0.00248552	0	0.000817842	0.000699053	0.000638364	0.000650389	0.000384937
						Xi'an	0.00137036	0.00122079	0.00172075	0.00243971	0.00123025	0.000833289	0.00071834	0.000647472	0.00105252	0.00131696	0.000971406	0.00137392	0.000664818	0.00112482	0.0013494	0.00310812	0.00151695	0.00113043	0.000752368	0.000666491	0.00117998	0.00188628	0.000877971	0.000817842	0	0.00234948	0.00178055	0.00187736	0.000618477
						Lanzhou	0.000877001	0.000815323	0.000993276	0.00119687	0.00138833	0.000622355	0.000555915	0.000512504	0.000726887	0.000843916	0.000687256	0.000866948	0.000518189	0.000760656	0.000857123	0.00133804	0.000921793	0.000763214	0.000569878	0.000519205	0.000947643	0.00135516	0.000742519	0.000699053	0.00234948	0	0.007353	0.00339369	0.000839455
						Xining	0.000759201	0.000710626	0.000875068	0.00102933	0.00116783	0.00055944	0.000505168	0.000469063	0.000661495	0.00075703	0.000628512	0.000775512	0.000484075	0.000689344	0.000767641	0.00113204	0.000819107	0.000691445	0.000528887	0.000484962	0.000839455	0.00114427	0.000674416	0.000638364	0.00178055	0.007353	0	0.002322	0.000753439
						Yinchuan	0.00118261	0.00107314	0.00102666	0.00120688	0.00234948	0.000762116	0.000664818	0.000603667	0.000674416	0.000774	0.000640165	0.000793331	0.000490958	0.000703388	0.000863179	0.00117041	0.000839012	0.000705575	0.000537115	0.00049187	0.000860373	0.00118349	0.000687851	0.000650389	0.00187736	0.00339369	0.002322	0	0.000790961
						Urumqi	0.00042151	0.000406098	0.000454955	0.000493398	0.000523139	0.000351772	0.000329512	0.000313759	0.000389563	0.00042084	0.000390713	0.00042649	0.000320405	0.000361706	0.000424099	0.000515833	0.00043935	0.000399761	0.000339442	0.000320794	0.000449929	0.000524867	0.000397758	0.000384937	0.000618477	0.000839455	0.000753439	0.000790961	0
																																			1
						yT	0.0960142	0.053723	0.0195187	0.0256633	0.0100188	0.0439285	0.0272617	0.0349317	0.12861	0.034852	0.0247835	0.0147896	0.0200293	0.0168809	0.0261451	0.0251831	0.0663177	0.0214629	0.0694449	0.0136951	0.0573901	0.0386366	0.0184974	0.0250592	0.0368552	0.0183536	0.00863889	0.0058474	0.0174677
							Beijing	Tianjin	Shijiazhuang	Taiyuan	Hohhot	Shenyang	Changchun	Harbin	Shanghai	Nanjing	Hangzhou	Hefei	Fuzhou	Nanchang	Jinan	Zhengzhou	Wuhan	Changsha	Guangzhou	Nanning	Chongqing	Chengdu	Guiyang	Kunming	Xi'an	Lanzhou	Xining	Yinchuan	Urumqi	Potential energy index		Local Getis' G
						Beijing	0	0.000622814	0.000111915	8.02357e-05	2.38567e-05	9.41558e-05	4.13942e-05	4.30747e-05	0.00013962	4.77187e-05	2.47718e-05	2.18711e-05	1.36296e-05	1.85032e-05	8.3551e-05	5.80508e-05	8.59828e-05	2.14797e-05	4.80801e-05	8.47674e-06	4.3675e-05	3.00512e-05	1.15709e-05	1.25237e-05	5.0505e-05	1.60961e-05	6.55866e-06	6.91522e-06	7.36279e-06	0.00177444		0.00177444
						Tianjin	0.0011131	0	7.3987e-05	6.27072e-05	1.97915e-05	9.58371e-05	4.19151e-05	4.35139e-05	0.000154046	5.41092e-05	2.71091e-05	2.41414e-05	1.44795e-05	1.85673e-05	0.000115347	4.81312e-05	7.70512e-05	1.97156e-05	4.52774e-05	8.03224e-06	4.08743e-05	2.80844e-05	1.0958e-05	1.1988e-05	4.49925e-05	1.49641e-05	6.13902e-06	6.27509e-06	7.09358e-06	0.00222823		0.00222823
						Shijiazhuang	0.000550522	0.000203641	0	0.000176449	1.82691e-05	6.19622e-05	3.02574e-05	3.31621e-05	0.000161219	5.74208e-05	2.82573e-05	2.56998e-05	1.66118e-05	2.07356e-05	0.000137956	9.70801e-05	0.000111107	2.60216e-05	5.46831e-05	9.50254e-06	5.0359e-05	3.47674e-05	1.29878e-05	1.37195e-05	6.34185e-05	1.82302e-05	7.55962e-06	6.00332e-06	7.94701e-06	0.00203555		0.00203555
						Taiyuan	0.000300186	0.00013127	0.000134202	0	2.48631e-05	5.55932e-05	2.77553e-05	3.07881e-05	0.000136358	4.63211e-05	2.42379e-05	2.05149e-05	1.26186e-05	1.73647e-05	7.80542e-05	6.93189e-05	8.93375e-05	2.21785e-05	4.91733e-05	8.64863e-06	4.56433e-05	4.11015e-05	1.19425e-05	1.53491e-05	8.9916e-05	2.19669e-05	8.89223e-06	7.05709e-06	8.61851e-06	0.00152927		0.00152927
						Hohhot	0.000228627	0.000106126	3.55919e-05	6.36871e-05	0	4.95521e-05	2.52763e-05	2.83786e-05	9.58989e-05	3.02976e-05	1.74479e-05	1.32187e-05	9.6311e-06	1.00266e-05	3.56743e-05	2.93664e-05	5.54947e-05	1.51101e-05	3.72369e-05	6.72582e-06	3.45657e-05	2.87691e-05	9.47694e-06	1.23106e-05	4.53411e-05	2.54808e-05	1.00888e-05	1.37384e-05	9.13801e-06	0.00108228		0.00108228
						Shenyang	0.000205796	0.000117205	2.75316e-05	3.24779e-05	1.13014e-05	0	0.000141962	0.000101426	9.94472e-05	3.16126e-05	1.80562e-05	1.38093e-05	1.08757e-05	1.24645e-05	3.81662e-05	2.60059e-05	5.34123e-05	1.46051e-05	3.62696e-05	6.56544e-06	3.21629e-05	2.20023e-05	8.94051e-06	1.01402e-05	3.07111e-05	1.14224e-05	4.83294e-06	4.4564e-06	6.14463e-06	0.0011298		0.0011298
						Changchun	0.000145788	8.25998e-05	2.16636e-05	2.6128e-05	9.2892e-06	0.000228752	0	0.000229257	8.65895e-05	2.6923e-05	1.584e-05	1.17097e-05	9.84877e-06	1.09166e-05	2.98097e-05	2.17021e-05	4.62578e-05	1.29171e-05	3.29635e-05	6.01197e-06	2.90378e-05	1.98334e-05	8.18115e-06	9.40902e-06	2.64746e-05	1.0203e-05	4.3641e-06	3.88746e-06	5.75581e-06	0.00117211		0.00117211
						Harbin	0.000118396	6.6922e-05	1.85299e-05	2.26192e-05	8.13933e-06	0.000127549	0.000178919	0	7.85331e-05	2.40878e-05	1.44343e-05	1.04491e-05	9.16231e-06	9.93741e-06	2.53975e-05	1.91832e-05	4.18138e-05	1.18321e-05	3.07402e-05	5.63505e-06	2.69594e-05	1.83946e-05	7.66463e-06	8.89986e-06	2.38627e-05	9.40628e-06	4.05219e-06	3.52989e-06	5.48064e-06	0.000930531		0.000930531
						Shanghai	0.000104234	6.43481e-05	2.44677e-05	2.72094e-05	7.47061e-06	3.39676e-05	1.83545e-05	2.13303e-05	0	0.000182685	0.000195833	3.81944e-05	2.69589e-05	3.17667e-05	4.29864e-05	4.00772e-05	8.52866e-05	2.82422e-05	6.09369e-05	1.04473e-05	3.6228e-05	2.61014e-05	1.431e-05	1.47463e-05	3.87908e-05	1.3341e-05	5.71458e-06	3.94358e-06	6.80476e-06	0.00120478		0.00120478
						Nanjing	0.000131461	8.34072e-05	3.21583e-05	3.41085e-05	8.70957e-06	3.98455e-05	2.10595e-05	2.41428e-05	0.00067414	0	9.17539e-05	7.52871e-05	2.70967e-05	3.19942e-05	6.26318e-05	5.75496e-05	8.55637e-05	2.83833e-05	6.11396e-05	1.04775e-05	4.35498e-05	2.99631e-05	1.43031e-05	1.47791e-05	4.85367e-05	1.54889e-05	6.5399e-06	4.52589e-06	7.35109e-06	0.00176595		0.00176595
						Hangzhou	9.59688e-05	5.87642e-05	2.22545e-05	2.50983e-05	7.05337e-06	3.20043e-05	1.74239e-05	2.03448e-05	0.00101624	0.00012903	0	5.20833e-05	3.24939e-05	4.16969e-05	3.80264e-05	3.55845e-05	8.76281e-05	3.3885e-05	6.85493e-05	1.15637e-05	3.93735e-05	2.40456e-05	1.58631e-05	1.59328e-05	3.58014e-05	1.26136e-05	5.42965e-06	3.7433e-06	6.82485e-06	0.00198532		0.00198532
						Hefei	0.000141987	8.76933e-05	3.39175e-05	3.5598e-05	8.95464e-06	4.10167e-05	2.15844e-05	2.46798e-05	0.000332138	0.000177416	8.72781e-05	0	2.65983e-05	5.60902e-05	6.77404e-05	6.20109e-05	8.91863e-05	2.78045e-05	6.03039e-05	9.84222e-06	4.46156e-05	3.0713e-05	1.41515e-05	1.28471e-05	5.06361e-05	1.59116e-05	6.69957e-06	4.63893e-06	7.44978e-06	0.0015795		0.0015795
						Fuzhou	6.53361e-05	3.88373e-05	1.61883e-05	1.61681e-05	4.81756e-06	2.38528e-05	1.34051e-05	1.59793e-05	0.000173106	4.71496e-05	4.02068e-05	1.96401e-05	0	4.31047e-05	2.26047e-05	2.42553e-05	0.000103977	3.46075e-05	6.94558e-05	1.16943e-05	3.96131e-05	2.18768e-05	1.5984e-05	1.60679e-05	2.4502e-05	9.51062e-06	4.18187e-06	2.87083e-06	5.59673e-06	0.00092459		0.00092459
						Nanchang	0.000105241	5.90897e-05	2.39757e-05	2.63988e-05	5.95078e-06	3.24358e-05	1.76296e-05	2.05635e-05	0.00024202	6.60545e-05	6.12168e-05	4.91414e-05	5.1144e-05	0	3.65214e-05	4.31467e-05	0.000269384	8.13565e-05	0.000107921	1.68094e-05	5.25359e-05	2.74071e-05	2.30963e-05	2.08269e-05	4.14556e-05	1.39608e-05	5.95517e-06	4.11299e-06	6.31815e-06	0.00151167		0.00151167
						Jinan	0.00030683	0.000237015	0.000102992	7.6616e-05	1.36704e-05	6.41263e-05	3.10828e-05	3.39329e-05	0.000211454	8.34897e-05	3.60462e-05	3.83191e-05	1.73171e-05	2.35806e-05	0	6.00556e-05	8.76281e-05	2.17956e-05	5.11576e-05	8.95853e-06	4.41617e-05	3.03935e-05	1.16767e-05	1.27606e-05	4.97326e-05	1.57313e-05	6.63157e-06	5.04736e-06	7.40801e-06	0.00168961		0.00168961
						Zhengzhou	0.000221327	0.000102678	7.52441e-05	7.06407e-05	1.16831e-05	4.53637e-05	2.34934e-05	2.66092e-05	0.000204674	7.96456e-05	3.50199e-05	3.6418e-05	1.92914e-05	2.89225e-05	6.23496e-05	0	0.000196509	3.79603e-05	6.87201e-05	1.15883e-05	6.52001e-05	4.53544e-05	1.58803e-05	1.59904e-05	0.000114551	2.45578e-05	9.77956e-06	6.84387e-06	9.01039e-06	0.00166531		0.00166531
						Wuhan	0.000124485	6.24181e-05	3.2701e-05	3.45714e-05	8.38377e-06	3.538e-05	1.90155e-05	2.20247e-05	0.000165396	4.49664e-05	3.27474e-05	1.98896e-05	3.14033e-05	6.85706e-05	3.45465e-05	7.46213e-05	0	9.41667e-05	0.000103177	1.62202e-05	7.39252e-05	3.53279e-05	2.23581e-05	2.0379e-05	5.59076e-05	1.69182e-05	7.07618e-06	4.90604e-06	7.67441e-06	0.00126916		0.00126916
						Changsha	9.60898e-05	4.93497e-05	2.36646e-05	2.6519e-05	7.05337e-06	2.98926e-05	1.64071e-05	1.92573e-05	0.000169233	4.60897e-05	3.91277e-05	1.91595e-05	3.2296e-05	6.39884e-05	2.65504e-05	4.45401e-05	0.000290964	0	0.000156005	2.22179e-05	6.42352e-05	3.19108e-05	3.07307e-05	2.49531e-05	4.16621e-05	1.40077e-05	5.97332e-06	4.12578e-06	6.98288e-06	0.00140299		0.00140299
						Guangzhou	6.64754e-05	3.50269e-05	1.53696e-05	1.8172e-05	5.37218e-06	2.29429e-05	1.29403e-05	1.54627e-05	0.000112853	3.06839e-05	2.44639e-05	1.28429e-05	2.00325e-05	2.6234e-05	1.92601e-05	2.49203e-05	9.85304e-05	4.82155e-05	0	1.65535e-05	4.50567e-05	2.42835e-05	1.88324e-05	1.80992e-05	2.77287e-05	1.04593e-05	4.569e-06	3.14073e-06	5.92926e-06	0.000784451		0.000784451
						Nanning	5.94289e-05	3.15087e-05	1.35433e-05	1.62066e-05	4.92034e-06	2.10593e-05	1.19675e-05	1.43731e-05	9.81098e-05	2.66636e-05	2.09263e-05	1.06288e-05	1.7103e-05	2.07196e-05	1.71025e-05	2.1309e-05	7.85451e-05	3.48196e-05	8.39389e-05	0	6.86369e-05	3.34959e-05	3.39636e-05	2.64629e-05	2.45637e-05	9.52928e-06	4.18953e-06	2.87616e-06	5.60351e-06	0.000812195		0.000812195
						Chongqing	7.30688e-05	3.82626e-05	1.71274e-05	2.04105e-05	6.03428e-06	2.46187e-05	1.37937e-05	1.64094e-05	8.11862e-05	2.64471e-05	1.70032e-05	1.14976e-05	1.38251e-05	1.54531e-05	2.01186e-05	2.86102e-05	8.5425e-05	2.40228e-05	5.45209e-05	1.6379e-05	0	0.000121755	6.34525e-05	3.61163e-05	4.34883e-05	1.73926e-05	7.25196e-06	5.03095e-06	7.85921e-06	0.000906561		0.000906561
						Chengdu	7.4679e-05	3.90506e-05	1.75641e-05	2.73005e-05	7.4601e-06	2.50159e-05	1.39943e-05	1.66308e-05	8.68841e-05	2.70282e-05	1.54241e-05	1.17565e-05	1.1341e-05	1.19746e-05	2.0567e-05	2.95617e-05	6.06384e-05	1.77267e-05	4.36469e-05	1.1873e-05	0.000180853	0	3.03811e-05	3.6182e-05	6.95194e-05	2.48721e-05	9.88524e-06	6.92037e-06	9.16821e-06	0.000937899		0.000937899
						Guiyang	6.00608e-05	3.1826e-05	1.37049e-05	1.6569e-05	5.13303e-06	2.12323e-05	1.20575e-05	1.44744e-05	9.94957e-05	2.69492e-05	2.1254e-05	1.13148e-05	1.73077e-05	2.10779e-05	1.65043e-05	2.162e-05	8.0159e-05	3.56573e-05	7.07024e-05	2.5146e-05	0.000196868	6.34586e-05	0	6.22851e-05	3.23578e-05	1.36279e-05	5.82621e-06	4.02215e-06	6.94791e-06	0.00100764		0.00100764
						Kunming	4.79844e-05	2.57005e-05	1.06862e-05	1.57191e-05	4.92187e-06	1.77756e-05	1.0236e-05	1.24061e-05	7.56816e-05	2.05547e-05	1.57576e-05	7.58218e-06	1.28428e-05	1.40299e-05	1.33135e-05	1.60695e-05	5.39319e-05	2.1372e-05	5.01572e-05	1.44623e-05	8.2713e-05	5.57859e-05	4.59758e-05	0	3.01418e-05	1.28301e-05	5.51476e-06	3.80309e-06	6.72394e-06	0.000704673		0.000704673
						Xi'an	0.000131574	6.55846e-05	3.35867e-05	6.26109e-05	1.23256e-05	3.66051e-05	1.95831e-05	2.26173e-05	0.000135364	4.58986e-05	2.40749e-05	2.03197e-05	1.33158e-05	1.8988e-05	3.52803e-05	7.8272e-05	0.000100601	2.42622e-05	5.22481e-05	9.1277e-06	6.7719e-05	7.28794e-05	1.62402e-05	2.04944e-05	0	4.31214e-05	1.5382e-05	1.09777e-05	1.08033e-05	0.00119986		0.00119986
						Lanzhou	8.42046e-05	4.38016e-05	1.93875e-05	3.07157e-05	1.39094e-05	2.73391e-05	1.51552e-05	1.79026e-05	9.34849e-05	2.94122e-05	1.70326e-05	1.28218e-05	1.0379e-05	1.28406e-05	2.24095e-05	3.36959e-05	6.11311e-05	1.63808e-05	3.95751e-05	7.11059e-06	5.43853e-05	5.23588e-05	1.37347e-05	1.75177e-05	8.65907e-05	0	6.35218e-05	1.98443e-05	1.46633e-05	0.000931306		0.000931306
						Xining	7.28941e-05	3.8177e-05	1.70802e-05	2.64159e-05	1.17003e-05	2.45753e-05	1.37717e-05	1.63852e-05	8.50748e-05	2.6384e-05	1.55767e-05	1.14695e-05	9.69568e-06	1.16368e-05	2.007e-05	2.85082e-05	5.43213e-05	1.48404e-05	3.67285e-05	6.64162e-06	4.81764e-05	4.42107e-05	1.2475e-05	1.59969e-05	6.56225e-05	0.000134954	0	1.35777e-05	1.31608e-05	0.000890121		0.000890121
						Yinchuan	0.000113548	5.76524e-05	2.00391e-05	3.09724e-05	2.3539e-05	3.34786e-05	1.8124e-05	2.10871e-05	8.67365e-05	2.69755e-05	1.58655e-05	1.17331e-05	9.83355e-06	1.18738e-05	2.25679e-05	2.94746e-05	5.56413e-05	1.51436e-05	3.72999e-05	6.73624e-06	4.93769e-05	4.57261e-05	1.27235e-05	1.62982e-05	6.91907e-05	6.22865e-05	2.00595e-05	0	1.38162e-05	0.0009378		0.0009378
						Urumqi	4.04709e-05	2.18168e-05	8.88014e-06	1.26622e-05	5.24124e-06	1.54528e-05	8.98306e-06	1.09601e-05	5.01017e-05	1.46671e-05	9.68325e-06	6.30762e-06	6.4175e-06	6.10593e-06	1.10881e-05	1.29903e-05	2.91366e-05	8.58e-06	2.35725e-05	4.39332e-06	2.58215e-05	2.02791e-05	7.3575e-06	9.64619e-06	2.27941e-05	1.5407e-05	6.50888e-06	4.62507e-06	0	0.000419951		0.000419951

## Sheet: Getis-Power
City	Population size in 2000	Utilized variable (y)	f	f*		Distance	Beijing	Tianjin	Shijiazhuang	Taiyuan	Hohhot	Shenyang	Changchun	Harbin	Shanghai	Nanjing	Hangzhou	Hefei	Fuzhou	Nanchang	Jinan	Zhengzhou	Wuhan	Changsha	Guangzhou	Nanning	Chongqing	Chengdu	Guiyang	Kunming	Xi'an	Lanzhou	Xining	Yinchuan	Urumqi
Beijing	9496688	0.0960142	9.84185e-05	0.000124767		Beijing	0	137	277	508	667	741	1046	1288	1463	1160	1589	1074	2334	1449	497	689	1225	1587	2294	2566	2087	2042	2539	3178	1159	1811	2092	1343	3768
Tianjin	5313702	0.053723	0.000123587	6.98109e-05		Tianjin	137	0	419	650	804	728	1033	1275	1326	1023	1452	973	2197	1444	360	831	1367	1729	2436	2708	2230	2185	2681	3320	1301	1948	2235	1480	3911
Shijiazhuang	1930579	0.0195187	0.000112901	2.53638e-05		Shijiazhuang	277	419	0	231	871	1126	1431	1673	1267	964	1393	914	1915	1293	301	412	948	1310	2017	2289	1810	1765	2262	2901	923	1599	1815	1547	3491
Taiyuan	2538336	0.0256633	8.48202e-05	3.33484e-05		Taiyuan	508	650	231	0	640	1255	1560	1802	1498	1195	1624	1145	2521	1544	532	577	1179	1537	2243	2515	1997	1493	2460	2593	651	1327	1543	1316	3219
Hohhot	990954	0.0100188	6.0028e-05	1.30191e-05		Hohhot	667	804	871	640	0	1408	1713	1955	2130	1827	2256	1777	3303	2674	1164	1362	1898	2256	2962	3234	2637	2133	3100	3233	1291	1144	1360	676	3036
Shenyang	4344933	0.0439285	6.2664e-05	5.70833e-05		Shenyang	741	728	1126	1255	1408	0	305	547	2054	1751	2180	1701	2925	2151	1088	1538	1972	2334	3041	3313	2834	2789	3286	3925	1906	2552	2839	2084	4515
Changchun	2696430	0.0272617	6.50107e-05	3.54254e-05		Changchun	1046	1033	1431	1560	1713	305	0	242	2359	2056	2485	2006	3230	2456	1393	1843	2277	2639	3346	3618	3139	3094	3591	4230	2211	2857	3144	2389	4820
Harbin	3455065	0.0349317	5.16114e-05	4.53923e-05		Harbin	1288	1275	1673	1802	1955	547	242	0	2601	2298	2727	2248	3472	2698	1635	2085	2519	2881	3588	3860	3381	3336	3833	4472	2453	3099	3386	2631	5062
Shanghai	12720701	0.12861	6.68224e-05	0.000167123		Shanghai	1463	1326	1267	1498	2130	2054	2359	2601	0	303	201	615	1180	844	966	998	1235	1207	1810	2082	2516	2351	2053	2699	1509	2185	2401	2355	4077
Nanjing	3447184	0.034852	9.79474e-05	4.52888e-05		Nanjing	1160	1023	964	1195	1827	1751	2056	2298	303	0	429	312	1174	838	663	695	1231	1201	1804	2076	2093	2048	2054	2693	1206	1882	2098	2052	3774
Hangzhou	2451319	0.0247835	0.000110115	3.22052e-05		Hangzhou	1589	1452	1393	1624	2256	2180	2485	2727	201	429	0	451	979	643	1092	1124	1202	1006	1609	1881	2315	2552	1852	2498	1635	2311	2527	2481	4065
Hefei	1462828	0.0147896	8.76063e-05	1.92185e-05		Hefei	1074	973	914	1145	1777	1701	2006	2248	615	312	451	0	1196	478	613	645	1181	1226	1829	2210	2043	1998	2076	3098	1156	1832	2048	2002	3724
Fuzhou	1981083	0.0200293	5.12819e-05	2.60273e-05		Fuzhou	2334	2197	1915	2521	3303	2925	3230	3472	1180	1174	979	1196	0	622	1837	1649	1013	985	1588	1860	2301	2805	1838	2477	2389	3065	3281	3235	4957
Nanchang	1669679	0.0168809	8.38439e-05	2.19361e-05		Nanchang	1449	1444	1293	1544	2674	2151	2456	2698	844	838	643	478	622	0	1137	927	391	419	1022	1294	1735	2239	1272	1911	1412	2088	2304	2258	4391
Jinan	2585986	0.0261451	9.37134e-05	3.39744e-05		Jinan	497	360	301	532	1164	1088	1393	1635	966	663	1092	613	1837	1137	0	666	1202	1564	2156	2428	2064	2019	2516	3119	1177	1853	2069	1840	3745
Zhengzhou	2490838	0.0251831	9.23653e-05	3.27244e-05		Zhengzhou	689	831	412	577	1362	1538	1843	2085	998	695	1124	645	1649	927	666	0	536	898	1605	1877	1398	1353	1850	2489	511	1187	1403	1357	3079
Wuhan	6559426	0.0663177	7.03932e-05	8.61771e-05		Wuhan	1225	1367	948	1179	1898	1972	2277	2519	1235	1231	1202	1181	1013	391	1202	536	0	362	1069	1341	1233	1737	1314	1953	1047	1723	1939	1893	3615
Changsha	2122873	0.0214629	7.78159e-05	2.78901e-05		Changsha	1587	1729	1310	1537	2256	2334	2639	2881	1207	1201	1006	1226	985	419	1564	898	362	0	707	979	1419	1923	956	1595	1405	2081	2297	2251	3973
Guangzhou	6868736	0.0694449	4.35092e-05	9.02408e-05		Guangzhou	2294	2436	2017	2243	2962	3041	3346	3588	1810	1804	1609	1829	1588	1022	2156	1605	1069	707	0	1314	2023	2527	1560	2199	2111	2787	3003	2957	4679
Nanning	1354576	0.0136951	4.5048e-05	1.77963e-05		Nanning	2566	2708	2289	2515	3234	3313	3618	3860	2082	2076	1881	2210	1860	1294	2428	1877	1341	979	1314	0	1328	1832	865	1504	2383	3059	3275	3229	4951
Chongqing	5676406	0.0573901	5.02819e-05	7.45761e-05		Chongqing	2087	2230	1810	1997	2637	2834	3139	3381	2516	2093	2315	2043	2301	1735	2064	1398	1233	1419	2023	1328	0	504	463	1102	1346	1676	1892	1846	3530
Chengdu	3821511	0.0386366	5.20201e-05	5.02066e-05		Chengdu	2042	2185	1765	1493	2133	2789	3094	3336	2351	2048	2552	1998	2805	2239	2019	1353	1737	1923	2527	1832	504	0	967	1100	842	1172	1388	1342	3026
Guiyang	1829565	0.0184974	5.58882e-05	2.40366e-05		Guiyang	2539	2681	2262	2460	3100	3286	3591	3833	2053	2054	1852	2076	1838	1272	2516	1850	1314	956	1560	865	463	967	0	639	1809	2139	2355	2309	3993
Kunming	2478580	0.0250592	3.90843e-05	3.25633e-05		Kunming	3178	3320	2901	2593	3233	3925	4230	4472	2699	2693	2498	3098	2477	1911	3119	2489	1953	1595	2199	1504	1102	1100	639	0	1942	2272	2488	2442	4126
Xi'an	3645322	0.0368552	6.65495e-05	4.78919e-05		Xi'an	1159	1301	923	651	1291	1906	2211	2453	1509	1206	1635	1156	2389	1412	1177	511	1047	1405	2111	2383	1346	842	1809	1942	0	676	892	846	2568
Lanzhou	1815338	0.0183536	5.16544e-05	2.38497e-05		Lanzhou	1811	1948	1599	1327	1144	2552	2857	3099	2185	1882	2311	1832	3065	2088	1853	1187	1723	2081	2787	3059	1676	1172	2139	2272	676	0	216	468	1892
Xining	854466	0.00863889	4.93701e-05	1.12259e-05		Xining	2092	2235	1815	1543	1360	2839	3144	3386	2401	2098	2527	2048	3281	2304	2069	1403	1939	2297	3003	3275	1892	1388	2355	2488	892	216	0	684	2108
Yinchuan	578362	0.0058474	5.20146e-05	7.59846e-06		Yinchuan	1343	1480	1547	1316	676	2084	2389	2631	2355	2052	2481	2002	3235	2258	1840	1357	1893	2251	2957	3229	1846	1342	2309	2442	846	468	684	0	2008
Urumqi	1727712	0.0174677	2.32923e-05	2.26985e-05		Urumqi	3768	3911	3491	3219	3036	4515	4820	5062	4077	3774	4065	3724	4957	4391	3745	3079	3615	3973	4679	4951	3530	3026	3993	4126	2568	1892	2108	2008	0
Sum	98909178	1	0.00201966	0.00129946
Mean	3.41066e+06	0.0344828	6.96434e-05	4.48089e-05		V	Beijing	Tianjin	Shijiazhuang	Taiyuan	Hohhot	Shenyang	Changchun	Harbin	Shanghai	Nanjing	Hangzhou	Hefei	Fuzhou	Nanchang	Jinan	Zhengzhou	Wuhan	Changsha	Guangzhou	Nanning	Chongqing	Chengdu	Guiyang	Kunming	Xi'an	Lanzhou	Xining	Yinchuan	Urumqi
Stdev	2.66047e+06	0.0268981	2.42818e-05	3.4953e-05		Beijing	0	0.00729927	0.00361011	0.0019685	0.00149925	0.00134953	0.000956023	0.000776398	0.000683527	0.000862069	0.000629327	0.000931099	0.000428449	0.000690131	0.00201207	0.00145138	0.000816327	0.00063012	0.00043592	0.000389712	0.000479157	0.000489716	0.000393856	0.000314663	0.000862813	0.000552181	0.000478011	0.000744602	0.000265393
Global Getis' G	0.00129946					Tianjin	0.00729927	0	0.00238663	0.00153846	0.00124378	0.00137363	0.000968054	0.000784314	0.000754148	0.000977517	0.000688705	0.00102775	0.000455166	0.000692521	0.00277778	0.00120337	0.000731529	0.000578369	0.000410509	0.000369276	0.00044843	0.000457666	0.000372995	0.000301205	0.00076864	0.000513347	0.000447427	0.000675676	0.000255689
						Shijiazhuang	0.00361011	0.00238663	0	0.004329	0.00114811	0.000888099	0.000698812	0.000597729	0.000789266	0.00103734	0.000717875	0.00109409	0.000522193	0.000773395	0.00332226	0.00242718	0.00105485	0.000763359	0.000495786	0.000436872	0.000552486	0.000566572	0.000442087	0.000344709	0.00108342	0.000625391	0.000550964	0.000646412	0.000286451
						Taiyuan	0.0019685	0.00153846	0.004329	0	0.0015625	0.000796813	0.000641026	0.000554939	0.000667557	0.00083682	0.000615764	0.000873362	0.000396668	0.000647668	0.0018797	0.0017331	0.000848176	0.000650618	0.000445831	0.000397614	0.000500751	0.000669792	0.000406504	0.000385654	0.0015361	0.00075358	0.000648088	0.000759878	0.000310655
						Hohhot	0.00149925	0.00124378	0.00114811	0.0015625	0	0.000710227	0.000583771	0.000511509	0.000469484	0.000547345	0.000443262	0.000562746	0.000302755	0.000373972	0.000859107	0.000734214	0.00052687	0.000443262	0.00033761	0.000309215	0.000379219	0.000468823	0.000322581	0.00030931	0.000774593	0.000874126	0.000735294	0.00147929	0.000329381
						Shenyang	0.00134953	0.00137363	0.000888099	0.000796813	0.000710227	0	0.00327869	0.00182815	0.000486855	0.000571102	0.000458716	0.000587889	0.00034188	0.0004649	0.000919118	0.000650195	0.000507099	0.000428449	0.000328839	0.000301841	0.000352858	0.000358551	0.000304321	0.000254777	0.000524659	0.00039185	0.000352237	0.000479846	0.000221484
						Changchun	0.000956023	0.000968054	0.000698812	0.000641026	0.000583771	0.00327869	0	0.00413223	0.000423908	0.000486381	0.000402414	0.000498504	0.000309598	0.000407166	0.000717875	0.000542594	0.000439174	0.000378931	0.000298864	0.000276396	0.000318573	0.000323206	0.000278474	0.000236407	0.000452284	0.000350018	0.000318066	0.000418585	0.000207469
						Harbin	0.000776398	0.000784314	0.000597729	0.000554939	0.000511509	0.00182815	0.00413223	0	0.000384468	0.000435161	0.000366703	0.00044484	0.000288018	0.000370645	0.000611621	0.000479616	0.000396983	0.000347102	0.000278707	0.000259067	0.00029577	0.00029976	0.000260892	0.000223614	0.000407664	0.000322685	0.000295334	0.000380084	0.00019755
						Shanghai	0.000683527	0.000754148	0.000789266	0.000667557	0.000469484	0.000486855	0.000423908	0.000384468	0	0.00330033	0.00497512	0.00162602	0.000847458	0.00118483	0.0010352	0.001002	0.000809717	0.0008285	0.000552486	0.000480307	0.000397456	0.000425351	0.000487092	0.000370508	0.000662691	0.000457666	0.000416493	0.000424628	0.000245278
						Nanjing	0.000862069	0.000977517	0.00103734	0.00083682	0.000547345	0.000571102	0.000486381	0.000435161	0.00330033	0	0.002331	0.00320513	0.000851789	0.00119332	0.0015083	0.00143885	0.000812348	0.000832639	0.000554324	0.000481696	0.000477783	0.000488281	0.000486855	0.000371333	0.000829187	0.00053135	0.000476644	0.000487329	0.000264971
						Hangzhou	0.000629327	0.000688705	0.000717875	0.000615764	0.000443262	0.000458716	0.000402414	0.000366703	0.00497512	0.002331	0	0.00221729	0.00102145	0.00155521	0.000915751	0.00088968	0.000831947	0.000994036	0.000621504	0.000531632	0.000431965	0.00039185	0.000539957	0.00040032	0.000611621	0.000432713	0.000395726	0.000403063	0.000246002
						Hefei	0.000931099	0.00102775	0.00109409	0.000873362	0.000562746	0.000587889	0.000498504	0.00044484	0.00162602	0.00320513	0.00221729	0	0.00083612	0.00209205	0.00163132	0.00155039	0.00084674	0.000815661	0.000546747	0.000452489	0.000489476	0.000500501	0.000481696	0.000322789	0.000865052	0.000545852	0.000488281	0.0004995	0.000268528
						Fuzhou	0.000428449	0.000455166	0.000522193	0.000396668	0.000302755	0.00034188	0.000309598	0.000288018	0.000847458	0.000851789	0.00102145	0.00083612	0	0.00160772	0.000544366	0.000606428	0.000987167	0.00101523	0.000629723	0.000537634	0.000434594	0.000356506	0.00054407	0.000403714	0.000418585	0.000326264	0.000304785	0.000309119	0.000201735
						Nanchang	0.000690131	0.000692521	0.000773395	0.000647668	0.000373972	0.0004649	0.000407166	0.000370645	0.00118483	0.00119332	0.00155521	0.00209205	0.00160772	0	0.000879507	0.00107875	0.00255754	0.00238663	0.000978474	0.000772798	0.000576369	0.000446628	0.000786164	0.000523286	0.000708215	0.000478927	0.000434028	0.00044287	0.000227739
						Jinan	0.00201207	0.00277778	0.00332226	0.0018797	0.000859107	0.000919118	0.000717875	0.000611621	0.0010352	0.0015083	0.000915751	0.00163132	0.000544366	0.000879507	0	0.0015015	0.000831947	0.000639386	0.000463822	0.000411862	0.000484496	0.000495295	0.000397456	0.000320616	0.000849618	0.000539665	0.000483325	0.000543478	0.000267023
						Zhengzhou	0.00145138	0.00120337	0.00242718	0.0017331	0.000734214	0.000650195	0.000542594	0.000479616	0.001002	0.00143885	0.00088968	0.00155039	0.000606428	0.00107875	0.0015015	0	0.00186567	0.00111359	0.000623053	0.000532765	0.000715308	0.000739098	0.000540541	0.000401768	0.00195695	0.00084246	0.000712758	0.00073692	0.000324781
						Wuhan	0.000816327	0.000731529	0.00105485	0.000848176	0.00052687	0.000507099	0.000439174	0.000396983	0.000809717	0.000812348	0.000831947	0.00084674	0.000987167	0.00255754	0.000831947	0.00186567	0	0.00276243	0.000935454	0.000745712	0.00081103	0.000575705	0.000761035	0.000512033	0.00095511	0.000580383	0.00051573	0.000528262	0.000276625
						Changsha	0.00063012	0.000578369	0.000763359	0.000650618	0.000443262	0.000428449	0.000378931	0.000347102	0.0008285	0.000832639	0.000994036	0.000815661	0.00101523	0.00238663	0.000639386	0.00111359	0.00276243	0	0.00141443	0.00102145	0.000704722	0.000520021	0.00104603	0.000626959	0.000711744	0.000480538	0.00043535	0.000444247	0.000251699
						Guangzhou	0.00043592	0.000410509	0.000495786	0.000445831	0.00033761	0.000328839	0.000298864	0.000278707	0.000552486	0.000554324	0.000621504	0.000546747	0.000629723	0.000978474	0.000463822	0.000623053	0.000935454	0.00141443	0	0.000761035	0.000494315	0.000395726	0.000641026	0.000454752	0.000473709	0.000358809	0.000333	0.000338181	0.000213721
						Nanning	0.000389712	0.000369276	0.000436872	0.000397614	0.000309215	0.000301841	0.000276396	0.000259067	0.000480307	0.000481696	0.000531632	0.000452489	0.000537634	0.000772798	0.000411862	0.000532765	0.000745712	0.00102145	0.000761035	0	0.000753012	0.000545852	0.00115607	0.000664894	0.000419639	0.000326904	0.000305344	0.000309693	0.000201979
						Chongqing	0.000479157	0.00044843	0.000552486	0.000500751	0.000379219	0.000352858	0.000318573	0.00029577	0.000397456	0.000477783	0.000431965	0.000489476	0.000434594	0.000576369	0.000484496	0.000715308	0.00081103	0.000704722	0.000494315	0.000753012	0	0.00198413	0.00215983	0.000907441	0.000742942	0.000596659	0.000528541	0.000541712	0.000283286
						Chengdu	0.000489716	0.000457666	0.000566572	0.000669792	0.000468823	0.000358551	0.000323206	0.00029976	0.000425351	0.000488281	0.00039185	0.000500501	0.000356506	0.000446628	0.000495295	0.000739098	0.000575705	0.000520021	0.000395726	0.000545852	0.00198413	0	0.00103413	0.000909091	0.00118765	0.000853242	0.000720461	0.000745156	0.000330469
						Guiyang	0.000393856	0.000372995	0.000442087	0.000406504	0.000322581	0.000304321	0.000278474	0.000260892	0.000487092	0.000486855	0.000539957	0.000481696	0.00054407	0.000786164	0.000397456	0.000540541	0.000761035	0.00104603	0.000641026	0.00115607	0.00215983	0.00103413	0	0.00156495	0.000552792	0.000467508	0.000424628	0.000433088	0.000250438
						Kunming	0.000314663	0.000301205	0.000344709	0.000385654	0.00030931	0.000254777	0.000236407	0.000223614	0.000370508	0.000371333	0.00040032	0.000322789	0.000403714	0.000523286	0.000320616	0.000401768	0.000512033	0.000626959	0.000454752	0.000664894	0.000907441	0.000909091	0.00156495	0	0.000514933	0.000440141	0.000401929	0.0004095	0.000242365
						Xi'an	0.000862813	0.00076864	0.00108342	0.0015361	0.000774593	0.000524659	0.000452284	0.000407664	0.000662691	0.000829187	0.000611621	0.000865052	0.000418585	0.000708215	0.000849618	0.00195695	0.00095511	0.000711744	0.000473709	0.000419639	0.000742942	0.00118765	0.000552792	0.000514933	0	0.00147929	0.00112108	0.00118203	0.000389408
						Lanzhou	0.000552181	0.000513347	0.000625391	0.00075358	0.000874126	0.00039185	0.000350018	0.000322685	0.000457666	0.00053135	0.000432713	0.000545852	0.000326264	0.000478927	0.000539665	0.00084246	0.000580383	0.000480538	0.000358809	0.000326904	0.000596659	0.000853242	0.000467508	0.000440141	0.00147929	0	0.00462963	0.00213675	0.000528541
						Xining	0.000478011	0.000447427	0.000550964	0.000648088	0.000735294	0.000352237	0.000318066	0.000295334	0.000416493	0.000476644	0.000395726	0.000488281	0.000304785	0.000434028	0.000483325	0.000712758	0.00051573	0.00043535	0.000333	0.000305344	0.000528541	0.000720461	0.000424628	0.000401929	0.00112108	0.00462963	0	0.00146199	0.000474383
						Yinchuan	0.000744602	0.000675676	0.000646412	0.000759878	0.00147929	0.000479846	0.000418585	0.000380084	0.000424628	0.000487329	0.000403063	0.0004995	0.000309119	0.00044287	0.000543478	0.00073692	0.000528262	0.000444247	0.000338181	0.000309693	0.000541712	0.000745156	0.000433088	0.0004095	0.00118203	0.00213675	0.00146199	0	0.000498008
						Urumqi	0.000265393	0.000255689	0.000286451	0.000310655	0.000329381	0.000221484	0.000207469	0.00019755	0.000245278	0.000264971	0.000246002	0.000268528	0.000201735	0.000227739	0.000267023	0.000324781	0.000276625	0.000251699	0.000213721	0.000201979	0.000283286	0.000330469	0.000250438	0.000242365	0.000389408	0.000528541	0.000474383	0.000498008	0
																																			0.629624
					y	W	Beijing	Tianjin	Shijiazhuang	Taiyuan	Hohhot	Shenyang	Changchun	Harbin	Shanghai	Nanjing	Hangzhou	Hefei	Fuzhou	Nanchang	Jinan	Zhengzhou	Wuhan	Changsha	Guangzhou	Nanning	Chongqing	Chengdu	Guiyang	Kunming	Xi'an	Lanzhou	Xining	Yinchuan	Urumqi	f*	f	City	y	f	f*	ef	y*	ey	Local Getis' G	yG
					0.0960142	Beijing	0	0.0115931	0.00573375	0.00312647	0.00238118	0.00214339	0.0015184	0.00123311	0.00108561	0.00136918	0.000999527	0.00147882	0.000680484	0.0010961	0.00319567	0.00230515	0.00129653	0.00100079	0.000692349	0.000618959	0.00076102	0.000777791	0.000625541	0.000499764	0.00137036	0.000877001	0.000759201	0.00118261	0.00042151	0.000124767	9.84185e-05	Beijing	0.0960142	9.84185e-05	0.000124767	-2.63481e-05	0.075738	0.0202762	0.00177444	0.000170372
					0.053723	Tianjin	0.0115931	0	0.00379057	0.00244346	0.00197543	0.00218166	0.00153751	0.00124569	0.00119777	0.00155254	0.00109384	0.00163232	0.000722917	0.0010999	0.0044118	0.00191125	0.00116185	0.000918594	0.000651991	0.000586503	0.000712219	0.000726887	0.000592409	0.000478388	0.00122079	0.000815323	0.000710626	0.00107314	0.000406098	6.98109e-05	0.000123587	Tianjin	0.053723	0.000123587	6.98109e-05	5.37765e-05	0.0951068	-0.0413838	0.00222823	0.000119707
					0.0195187	Shijiazhuang	0.00573375	0.00379057	0	0.00687554	0.00182348	0.00141052	0.00110989	0.000949342	0.00125355	0.00164756	0.00114016	0.00173769	0.000829373	0.00122834	0.00527657	0.00385497	0.00167537	0.0012124	0.000787431	0.000693862	0.000877486	0.000899858	0.000702144	0.000547483	0.00172075	0.000993276	0.000875068	0.00102666	0.000454955	2.53638e-05	0.000112901	Shijiazhuang	0.0195187	0.000112901	2.53638e-05	8.75369e-05	0.0868828	-0.0673641	0.00203555	3.97313e-05
					0.0256633	Taiyuan	0.00312647	0.00244346	0.00687554	0	0.00248164	0.00126554	0.00101811	0.000881381	0.00106025	0.00132908	0.000977986	0.00138712	0.000630008	0.00102866	0.00298543	0.0027526	0.00134712	0.00103334	0.000708091	0.000631511	0.000795317	0.0010638	0.00064563	0.000612514	0.00243971	0.00119687	0.00102933	0.00120688	0.000493398	3.33484e-05	8.48202e-05	Taiyuan	0.0256633	8.48202e-05	3.33484e-05	5.14718e-05	0.0652735	-0.0396102	0.00152927	3.92461e-05
					0.0100188	Hohhot	0.00238118	0.00197543	0.00182348	0.00248164	0	0.00112802	0.000927174	0.000812404	0.000745657	0.000869321	0.000704011	0.000893781	0.00048085	0.00059396	0.00136448	0.00116612	0.000836801	0.000704011	0.000536208	0.00049111	0.000602294	0.000744608	0.000512338	0.000491262	0.00123025	0.00138833	0.00116783	0.00234948	0.000523139	1.30191e-05	6.0028e-05	Hohhot	0.0100188	6.0028e-05	1.30191e-05	4.70089e-05	0.0461946	-0.0361758	0.00108228	1.08432e-05
					0.0439285	Shenyang	0.00214339	0.00218166	0.00141052	0.00126554	0.00112802	0	0.00520737	0.00290356	0.000773247	0.000907053	0.000728555	0.000933715	0.000542991	0.000738377	0.00145979	0.00103267	0.0008054	0.000680484	0.000522279	0.000479399	0.000560427	0.000569469	0.000483338	0.000404649	0.000833289	0.000622355	0.00055944	0.000762116	0.000351772	5.70833e-05	6.2664e-05	Shenyang	0.0439285	6.2664e-05	5.70833e-05	5.58065e-06	0.0482231	-0.0042946	0.0011298	4.96306e-05
					0.0272617	Changchun	0.0015184	0.00153751	0.00110989	0.00101811	0.000927174	0.00520737	0	0.00656301	0.000673272	0.000772495	0.000639134	0.000791749	0.000491718	0.000646681	0.00114016	0.000861774	0.000697518	0.000601837	0.000474671	0.000438985	0.000505973	0.000513332	0.000442286	0.000375473	0.00071834	0.000555915	0.000505168	0.000664818	0.000329512	3.54254e-05	6.50107e-05	Changchun	0.0272617	6.50107e-05	3.54254e-05	2.95853e-05	0.050029	-0.0227674	0.00117211	3.19538e-05
					0.0349317	Harbin	0.00123311	0.00124569	0.000949342	0.000881381	0.000812404	0.00290356	0.00656301	0	0.00061063	0.000691144	0.000582416	0.000706516	0.000457445	0.000588676	0.000971406	0.00076175	0.000630508	0.000551284	0.000442656	0.000411463	0.000469757	0.000476094	0.000414362	0.000355154	0.000647472	0.000512504	0.000469063	0.000603667	0.000313759	4.53923e-05	5.16114e-05	Harbin	0.0349317	5.16114e-05	4.53923e-05	6.2191e-06	0.0397176	-0.00478592	0.000930531	3.2505e-05
					0.12861	Shanghai	0.00108561	0.00119777	0.00125355	0.00106025	0.000745657	0.000773247	0.000673272	0.00061063	0	0.00524175	0.00790174	0.00258252	0.00134597	0.00188181	0.00164415	0.00159143	0.00128603	0.00131586	0.000877486	0.000762848	0.00063126	0.000675563	0.000773623	0.000588458	0.00105252	0.000726887	0.000661495	0.000674416	0.000389563	0.000167123	6.68224e-05	Shanghai	0.12861	6.68224e-05	0.000167123	-0.000100301	0.0514232	0.0771867	0.00120478	0.000154946
					0.034852	Nanjing	0.00136918	0.00155254	0.00164756	0.00132908	0.000869321	0.000907053	0.000772495	0.000691144	0.00524175	0	0.00370221	0.00509054	0.00135285	0.00189529	0.00239555	0.00228525	0.00129021	0.00132244	0.000880404	0.000765053	0.000758839	0.000775512	0.000773247	0.000589769	0.00131696	0.000843916	0.00075703	0.000774	0.00042084	4.52888e-05	9.79474e-05	Nanjing	0.034852	9.79474e-05	4.52888e-05	5.26586e-05	0.0753755	-0.0405235	0.00176595	6.15468e-05
					0.0247835	Hangzhou	0.000999527	0.00109384	0.00114016	0.000977986	0.000704011	0.000728555	0.000639134	0.000582416	0.00790174	0.00370221	0	0.00352162	0.00162232	0.00247006	0.00145444	0.00141303	0.00132134	0.00157878	0.000987103	0.000844364	0.000686069	0.000622355	0.000857586	0.000635808	0.000971406	0.000687256	0.000628512	0.000640165	0.000390713	3.22052e-05	0.000110115	Hangzhou	0.0247835	0.000110115	3.22052e-05	7.79097e-05	0.084739	-0.0599555	0.00198532	4.92033e-05
					0.0147896	Hefei	0.00147882	0.00163232	0.00173769	0.00138712	0.000893781	0.000933715	0.000791749	0.000706516	0.00258252	0.00509054	0.00352162	0	0.00132797	0.0033227	0.00259094	0.0024624	0.00134483	0.00129547	0.00086837	0.000718665	0.00077741	0.000794919	0.000765053	0.000512669	0.00137392	0.000866948	0.000775512	0.000793331	0.00042649	1.92185e-05	8.76063e-05	Hefei	0.0147896	8.76063e-05	1.92185e-05	6.83878e-05	0.0674175	-0.0526279	0.0015795	2.33602e-05
					0.0200293	Fuzhou	0.000680484	0.000722917	0.000829373	0.000630008	0.00048085	0.000542991	0.000491718	0.000457445	0.00134597	0.00135285	0.00162232	0.00132797	0	0.00255345	0.000864588	0.000963159	0.00156787	0.00161244	0.00100016	0.000853897	0.000690243	0.000566221	0.000864118	0.000641199	0.000664818	0.000518189	0.000484075	0.000490958	0.000320405	2.60273e-05	5.12819e-05	Fuzhou	0.0200293	5.12819e-05	2.60273e-05	2.52546e-05	0.039464	-0.0194347	0.00092459	1.85189e-05
					0.0168809	Nanchang	0.0010961	0.0010999	0.00122834	0.00102866	0.00059396	0.000738377	0.000646681	0.000588676	0.00188181	0.00189529	0.00247006	0.0033227	0.00255345	0	0.00139688	0.00171332	0.00406202	0.00379057	0.00155406	0.00122739	0.000915417	0.000709356	0.00124862	0.000831109	0.00112482	0.000760656	0.000689344	0.000703388	0.000361706	2.19361e-05	8.38439e-05	Nanchang	0.0168809	8.38439e-05	2.19361e-05	6.19079e-05	0.0645222	-0.0476413	0.00151167	2.55184e-05
					0.0261451	Jinan	0.00319567	0.0044118	0.00527657	0.00298543	0.00136448	0.00145979	0.00114016	0.000971406	0.00164415	0.00239555	0.00145444	0.00259094	0.000864588	0.00139688	0	0.00238476	0.00132134	0.0010155	0.000736665	0.000654139	0.0007695	0.000786651	0.00063126	0.000509217	0.0013494	0.000857123	0.000767641	0.000863179	0.000424099	3.39744e-05	9.37134e-05	Jinan	0.0261451	9.37134e-05	3.39744e-05	5.9739e-05	0.0721172	-0.0459722	0.00168961	4.4175e-05
					0.0251831	Zhengzhou	0.00230515	0.00191125	0.00385497	0.0027526	0.00116612	0.00103267	0.000861774	0.00076175	0.00159143	0.00228525	0.00141303	0.0024624	0.000963159	0.00171332	0.00238476	0	0.00296315	0.00176865	0.000989563	0.000846164	0.00113609	0.00117387	0.000858513	0.000638107	0.00310812	0.00133804	0.00113204	0.00117041	0.000515833	3.27244e-05	9.23653e-05	Zhengzhou	0.0251831	9.23653e-05	3.27244e-05	5.96409e-05	0.0710798	-0.0458967	0.00166531	4.19375e-05
					0.0663177	Wuhan	0.00129653	0.00116185	0.00167537	0.00134712	0.000836801	0.0008054	0.000697518	0.000630508	0.00128603	0.00129021	0.00132134	0.00134483	0.00156787	0.00406202	0.00132134	0.00296315	0	0.00438743	0.00148573	0.00118438	0.00128812	0.000914363	0.00120871	0.000813236	0.00151695	0.000921793	0.000819107	0.000839012	0.00043935	8.61771e-05	7.03932e-05	Wuhan	0.0663177	7.03932e-05	8.61771e-05	-1.57839e-05	0.0541711	0.0121465	0.00126916	8.41676e-05
					0.0214629	Changsha	0.00100079	0.000918594	0.0012124	0.00103334	0.000704011	0.000680484	0.000601837	0.000551284	0.00131586	0.00132244	0.00157878	0.00129547	0.00161244	0.00379057	0.0010155	0.00176865	0.00438743	0	0.00224646	0.00162232	0.00111927	0.000825923	0.00166135	0.000995767	0.00113043	0.000763214	0.000691445	0.000705575	0.000399761	2.78901e-05	7.78159e-05	Changsha	0.0214629	7.78159e-05	2.78901e-05	4.99259e-05	0.0598833	-0.0384205	0.00140299	3.01121e-05
					0.0694449	Guangzhou	0.000692349	0.000651991	0.000787431	0.000708091	0.000536208	0.000522279	0.000474671	0.000442656	0.000877486	0.000880404	0.000987103	0.00086837	0.00100016	0.00155406	0.000736665	0.000989563	0.00148573	0.00224646	0	0.00120871	0.000785096	0.000628512	0.00101811	0.00072226	0.000752368	0.000569878	0.000528887	0.000537115	0.000339442	9.02408e-05	4.35092e-05	Guangzhou	0.0694449	4.35092e-05	9.02408e-05	-4.67316e-05	0.0334825	0.0359624	0.000784451	5.44761e-05
					0.0136951	Nanning	0.000618959	0.000586503	0.000693862	0.000631511	0.00049111	0.000479399	0.000438985	0.000411463	0.000762848	0.000765053	0.000844364	0.000718665	0.000853897	0.00122739	0.000654139	0.000846164	0.00118438	0.00162232	0.00120871	0	0.00119597	0.000866948	0.00183613	0.00105602	0.000666491	0.000519205	0.000484962	0.00049187	0.000320794	1.77963e-05	4.5048e-05	Nanning	0.0136951	4.5048e-05	1.77963e-05	2.72517e-05	0.0346667	-0.0209716	0.000812195	1.11231e-05
					0.0573901	Chongqing	0.00076102	0.000712219	0.000877486	0.000795317	0.000602294	0.000560427	0.000505973	0.000469757	0.00063126	0.000758839	0.000686069	0.00077741	0.000690243	0.000915417	0.0007695	0.00113609	0.00128812	0.00111927	0.000785096	0.00119597	0	0.00315129	0.00343034	0.00144124	0.00117998	0.000947643	0.000839455	0.000860373	0.000449929	7.45761e-05	5.02819e-05	Chongqing	0.0573901	5.02819e-05	7.45761e-05	-2.42941e-05	0.0386945	0.0186956	0.000906561	5.20276e-05
					0.0386366	Chengdu	0.000777791	0.000726887	0.000899858	0.0010638	0.000744608	0.000569469	0.000513332	0.000476094	0.000675563	0.000775512	0.000622355	0.000794919	0.000566221	0.000709356	0.000786651	0.00117387	0.000914363	0.000825923	0.000628512	0.000866948	0.00315129	0	0.00164245	0.00144386	0.00188628	0.00135516	0.00114427	0.00118349	0.000524867	5.02066e-05	5.20201e-05	Chengdu	0.0386366	5.20201e-05	5.02066e-05	1.81342e-06	0.0400321	-0.00139552	0.000937899	3.62372e-05
					0.0184974	Guiyang	0.000625541	0.000592409	0.000702144	0.00064563	0.000512338	0.000483338	0.000442286	0.000414362	0.000773623	0.000773247	0.000857586	0.000765053	0.000864118	0.00124862	0.00063126	0.000858513	0.00120871	0.00166135	0.00101811	0.00183613	0.00343034	0.00164245	0	0.00248552	0.000877971	0.000742519	0.000674416	0.000687851	0.000397758	2.40366e-05	5.58882e-05	Guiyang	0.0184974	5.58882e-05	2.40366e-05	3.18516e-05	0.0430088	-0.0245114	0.00100764	1.86387e-05
					0.0250592	Kunming	0.000499764	0.000478388	0.000547483	0.000612514	0.000491262	0.000404649	0.000375473	0.000355154	0.000588458	0.000589769	0.000635808	0.000512669	0.000641199	0.000831109	0.000509217	0.000638107	0.000813236	0.000995767	0.00072226	0.00105602	0.00144124	0.00144386	0.00248552	0	0.000817842	0.000699053	0.000638364	0.000650389	0.000384937	3.25633e-05	3.90843e-05	Kunming	0.0250592	3.90843e-05	3.25633e-05	6.521e-06	0.0300774	-0.00501824	0.000704673	1.76585e-05
					0.0368552	Xi'an	0.00137036	0.00122079	0.00172075	0.00243971	0.00123025	0.000833289	0.00071834	0.000647472	0.00105252	0.00131696	0.000971406	0.00137392	0.000664818	0.00112482	0.0013494	0.00310812	0.00151695	0.00113043	0.000752368	0.000666491	0.00117998	0.00188628	0.000877971	0.000817842	0	0.00234948	0.00178055	0.00187736	0.000618477	4.78919e-05	6.65495e-05	Xi'an	0.0368552	6.65495e-05	4.78919e-05	1.86576e-05	0.0512132	-0.014358	0.00119986	4.4221e-05
					0.0183536	Lanzhou	0.000877001	0.000815323	0.000993276	0.00119687	0.00138833	0.000622355	0.000555915	0.000512504	0.000726887	0.000843916	0.000687256	0.000866948	0.000518189	0.000760656	0.000857123	0.00133804	0.000921793	0.000763214	0.000569878	0.000519205	0.000947643	0.00135516	0.000742519	0.000699053	0.00234948	0	0.007353	0.00339369	0.000839455	2.38497e-05	5.16544e-05	Lanzhou	0.0183536	5.16544e-05	2.38497e-05	2.78047e-05	0.0397507	-0.0213971	0.000931306	1.70928e-05
					0.00863889	Xining	0.000759201	0.000710626	0.000875068	0.00102933	0.00116783	0.00055944	0.000505168	0.000469063	0.000661495	0.00075703	0.000628512	0.000775512	0.000484075	0.000689344	0.000767641	0.00113204	0.000819107	0.000691445	0.000528887	0.000484962	0.000839455	0.00114427	0.000674416	0.000638364	0.00178055	0.007353	0	0.002322	0.000753439	1.12259e-05	4.93701e-05	Xining	0.00863889	4.93701e-05	1.12259e-05	3.81442e-05	0.0379928	-0.0293539	0.000890121	7.68966e-06
					0.0058474	Yinchuan	0.00118261	0.00107314	0.00102666	0.00120688	0.00234948	0.000762116	0.000664818	0.000603667	0.000674416	0.000774	0.000640165	0.000793331	0.000490958	0.000703388	0.000863179	0.00117041	0.000839012	0.000705575	0.000537115	0.00049187	0.000860373	0.00118349	0.000687851	0.000650389	0.00187736	0.00339369	0.002322	0	0.000790961	7.59846e-06	5.20146e-05	Yinchuan	0.0058474	5.20146e-05	7.59846e-06	4.44161e-05	0.0400279	-0.0341805	0.0009378	5.48369e-06
					0.0174677	Urumqi	0.00042151	0.000406098	0.000454955	0.000493398	0.000523139	0.000351772	0.000329512	0.000313759	0.000389563	0.00042084	0.000390713	0.00042649	0.000320405	0.000361706	0.000424099	0.000515833	0.00043935	0.000399761	0.000339442	0.000320794	0.000449929	0.000524867	0.000397758	0.000384937	0.000618477	0.000839455	0.000753439	0.000790961	0	2.26985e-05	2.32923e-05	Urumqi	0.0174677	2.32923e-05	2.26985e-05	5.9383e-07	0.0179246	-0.000456983	0.000419951	7.33555e-06
																																			1

## Sheet: Getis-Exp
City	Population size in 2000	Utilized variable (y)	f	f*		Distance	Beijing	Tianjin	Shijiazhuang	Taiyuan	Hohhot	Shenyang	Changchun	Harbin	Shanghai	Nanjing	Hangzhou	Hefei	Fuzhou	Nanchang	Jinan	Zhengzhou	Wuhan	Changsha	Guangzhou	Nanning	Chongqing	Chengdu	Guiyang	Kunming	Xi'an	Lanzhou	Xining	Yinchuan	Urumqi
Beijing	9496688	0.0960142	7.51397e-05	0.00011814		Beijing	0	137	277	508	667	741	1046	1288	1463	1160	1589	1074	2334	1449	497	689	1225	1587	2294	2566	2087	2042	2539	3178	1159	1811	2092	1343	3768
Tianjin	5313702	0.053723	8.09015e-05	6.61029e-05		Tianjin	137	0	419	650	804	728	1033	1275	1326	1023	1452	973	2197	1444	360	831	1367	1729	2436	2708	2230	2185	2681	3320	1301	1948	2235	1480	3911
Shijiazhuang	1930579	0.0195187	9.01702e-05	2.40166e-05		Shijiazhuang	277	419	0	231	871	1126	1431	1673	1267	964	1393	914	1915	1293	301	412	948	1310	2017	2289	1810	1765	2262	2901	923	1599	1815	1547	3491
Taiyuan	2538336	0.0256633	8.25362e-05	3.15771e-05		Taiyuan	508	650	231	0	640	1255	1560	1802	1498	1195	1624	1145	2521	1544	532	577	1179	1537	2243	2515	1997	1493	2460	2593	651	1327	1543	1316	3219
Hohhot	990954	0.0100188	6.69263e-05	1.23276e-05		Hohhot	667	804	871	640	0	1408	1713	1955	2130	1827	2256	1777	3303	2674	1164	1362	1898	2256	2962	3234	2637	2133	3100	3233	1291	1144	1360	676	3036
Shenyang	4344933	0.0439285	6.37903e-05	5.40514e-05		Shenyang	741	728	1126	1255	1408	0	305	547	2054	1751	2180	1701	2925	2151	1088	1538	1972	2334	3041	3313	2834	2789	3286	3925	1906	2552	2839	2084	4515
Changchun	2696430	0.0272617	5.85181e-05	3.35438e-05		Changchun	1046	1033	1431	1560	1713	305	0	242	2359	2056	2485	2006	3230	2456	1393	1843	2277	2639	3346	3618	3139	3094	3591	4230	2211	2857	3144	2389	4820
Harbin	3455065	0.0349317	5.0812e-05	4.29813e-05		Harbin	1288	1275	1673	1802	1955	547	242	0	2601	2298	2727	2248	3472	2698	1635	2085	2519	2881	3588	3860	3381	3336	3833	4472	2453	3099	3386	2631	5062
Shanghai	12720701	0.12861	6.42744e-05	0.000158247		Shanghai	1463	1326	1267	1498	2130	2054	2359	2601	0	303	201	615	1180	844	966	998	1235	1207	1810	2082	2516	2351	2053	2699	1509	2185	2401	2355	4077
Nanjing	3447184	0.034852	8.42097e-05	4.28833e-05		Nanjing	1160	1023	964	1195	1827	1751	2056	2298	303	0	429	312	1174	838	663	695	1231	1201	1804	2076	2093	2048	2054	2693	1206	1882	2098	2052	3774
Hangzhou	2451319	0.0247835	7.95547e-05	3.04946e-05		Hangzhou	1589	1452	1393	1624	2256	2180	2485	2727	201	429	0	451	979	643	1092	1124	1202	1006	1609	1881	2315	2552	1852	2498	1635	2311	2527	2481	4065
Hefei	1462828	0.0147896	8.56694e-05	1.81977e-05		Hefei	1074	973	914	1145	1777	1701	2006	2248	615	312	451	0	1196	478	613	645	1181	1226	1829	2210	2043	1998	2076	3098	1156	1832	2048	2002	3724
Fuzhou	1981083	0.0200293	6.08594e-05	2.46449e-05		Fuzhou	2334	2197	1915	2521	3303	2925	3230	3472	1180	1174	979	1196	0	622	1837	1649	1013	985	1588	1860	2301	2805	1838	2477	2389	3065	3281	3235	4957
Nanchang	1669679	0.0168809	8.39412e-05	2.0771e-05		Nanchang	1449	1444	1293	1544	2674	2151	2456	2698	844	838	643	478	622	0	1137	927	391	419	1022	1294	1735	2239	1272	1911	1412	2088	2304	2258	4391
Jinan	2585986	0.0261451	8.69545e-05	3.21699e-05		Jinan	497	360	301	532	1164	1088	1393	1635	966	663	1092	613	1837	1137	0	666	1202	1564	2156	2428	2064	2019	2516	3119	1177	1853	2069	1840	3745
Zhengzhou	2490838	0.0251831	9.20224e-05	3.09863e-05		Zhengzhou	689	831	412	577	1362	1538	1843	2085	998	695	1124	645	1649	927	666	0	536	898	1605	1877	1398	1353	1850	2489	511	1187	1403	1357	3079
Wuhan	6559426	0.0663177	7.78407e-05	8.15999e-05		Wuhan	1225	1367	948	1179	1898	1972	2277	2519	1235	1231	1202	1181	1013	391	1202	536	0	362	1069	1341	1233	1737	1314	1953	1047	1723	1939	1893	3615
Changsha	2122873	0.0214629	7.99719e-05	2.64087e-05		Changsha	1587	1729	1310	1537	2256	2334	2639	2881	1207	1201	1006	1226	985	419	1564	898	362	0	707	979	1419	1923	956	1595	1405	2081	2297	2251	3973
Guangzhou	6868736	0.0694449	5.30839e-05	8.54477e-05		Guangzhou	2294	2436	2017	2243	2962	3041	3346	3588	1810	1804	1609	1829	1588	1022	2156	1605	1069	707	0	1314	2023	2527	1560	2199	2111	2787	3003	2957	4679
Nanning	1354576	0.0136951	5.50401e-05	1.68511e-05		Nanning	2566	2708	2289	2515	3234	3313	3618	3860	2082	2076	1881	2210	1860	1294	2428	1877	1341	979	1314	0	1328	1832	865	1504	2383	3059	3275	3229	4951
Chongqing	5676406	0.0573901	5.73894e-05	7.0615e-05		Chongqing	2087	2230	1810	1997	2637	2834	3139	3381	2516	2093	2315	2043	2301	1735	2064	1398	1233	1419	2023	1328	0	504	463	1102	1346	1676	1892	1846	3530
Chengdu	3821511	0.0386366	5.89263e-05	4.754e-05		Chengdu	2042	2185	1765	1493	2133	2789	3094	3336	2351	2048	2552	1998	2805	2239	2019	1353	1737	1923	2527	1832	504	0	967	1100	842	1172	1388	1342	3026
Guiyang	1829565	0.0184974	6.11711e-05	2.276e-05		Guiyang	2539	2681	2262	2460	3100	3286	3591	3833	2053	2054	1852	2076	1838	1272	2516	1850	1314	956	1560	865	463	967	0	639	1809	2139	2355	2309	3993
Kunming	2478580	0.0250592	4.53846e-05	3.08338e-05		Kunming	3178	3320	2901	2593	3233	3925	4230	4472	2699	2693	2498	3098	2477	1911	3119	2489	1953	1595	2199	1504	1102	1100	639	0	1942	2272	2488	2442	4126
Xi'an	3645322	0.0368552	7.67117e-05	4.53481e-05		Xi'an	1159	1301	923	651	1291	1906	2211	2453	1509	1206	1635	1156	2389	1412	1177	511	1047	1405	2111	2383	1346	842	1809	1942	0	676	892	846	2568
Lanzhou	1815338	0.0183536	5.97203e-05	2.2583e-05		Lanzhou	1811	1948	1599	1327	1144	2552	2857	3099	2185	1882	2311	1832	3065	2088	1853	1187	1723	2081	2787	3059	1676	1172	2139	2272	676	0	216	468	1892
Xining	854466	0.00863889	5.42959e-05	1.06296e-05		Xining	2092	2235	1815	1543	1360	2839	3144	3386	2401	2098	2527	2048	3281	2304	2069	1403	1939	2297	3003	3275	1892	1388	2355	2488	892	216	0	684	2108
Yinchuan	578362	0.0058474	6.18705e-05	7.19488e-06		Yinchuan	1343	1480	1547	1316	676	2084	2389	2631	2355	2052	2481	2002	3235	2258	1840	1357	1893	2251	2957	3229	1846	1342	2309	2442	846	468	684	0	2008
Urumqi	1727712	0.0174677	2.20419e-05	2.14929e-05		Urumqi	3768	3911	3491	3219	3036	4515	4820	5062	4077	3774	4065	3724	4957	4391	3745	3079	3615	3973	4679	4951	3530	3026	3993	4126	2568	1892	2108	2008	0
Sum	98909178	1	0.00196973	0.00123044																															1841.99
						V	Beijing	Tianjin	Shijiazhuang	Taiyuan	Hohhot	Shenyang	Changchun	Harbin	Shanghai	Nanjing	Hangzhou	Hefei	Fuzhou	Nanchang	Jinan	Zhengzhou	Wuhan	Changsha	Guangzhou	Nanning	Chongqing	Chengdu	Guiyang	Kunming	Xi'an	Lanzhou	Xining	Yinchuan	Urumqi
						Beijing	0	0.928322	0.86038	0.758973	0.696207	0.668792	0.566734	0.496961	0.45192	0.532723	0.42204	0.558185	0.281645	0.455368	0.763519	0.687941	0.514252	0.422499	0.287828	0.248314	0.322061	0.330026	0.251981	0.178118	0.533012	0.374121	0.321188	0.482341	0.129301
Global Getis' G	0.00123044					Tianjin	0.928322	0	0.796545	0.702662	0.646304	0.673528	0.570748	0.50048	0.486813	0.573855	0.454627	0.589646	0.303391	0.456605	0.822472	0.6369	0.476097	0.391152	0.266473	0.229891	0.298004	0.305374	0.233285	0.164903	0.493466	0.347305	0.297196	0.447768	0.119642
						Shijiazhuang	0.86038	0.796545	0	0.882137	0.623218	0.542647	0.459839	0.403226	0.502659	0.592534	0.469424	0.608838	0.353583	0.495613	0.849243	0.799578	0.597703	0.49106	0.334535	0.28861	0.374324	0.383581	0.292872	0.207022	0.605871	0.419755	0.373309	0.431774	0.150283
						Taiyuan	0.758973	0.702662	0.882137	0	0.706487	0.505944	0.428737	0.375953	0.443414	0.522696	0.414097	0.537079	0.254455	0.432478	0.749148	0.731068	0.527256	0.434124	0.295908	0.255286	0.338188	0.444619	0.263023	0.244701	0.70228	0.486549	0.432712	0.489463	0.174197
						Hohhot	0.696207	0.646304	0.623218	0.706487	0	0.465617	0.394564	0.345987	0.31463	0.370885	0.293827	0.38109	0.166432	0.234174	0.531567	0.477391	0.356861	0.293827	0.200279	0.172784	0.238925	0.314118	0.185822	0.172878	0.496152	0.53737	0.47791	0.692813	0.192392
						Shenyang	0.668792	0.673528	0.542647	0.505944	0.465617	0	0.8474	0.743072	0.327883	0.386508	0.306204	0.397143	0.204342	0.311063	0.553958	0.433889	0.342809	0.281645	0.191871	0.16553	0.214691	0.220001	0.167975	0.118736	0.355315	0.250209	0.214109	0.322586	0.0861939
						Changchun	0.566734	0.570748	0.459839	0.428737	0.394564	0.8474	0	0.876885	0.277848	0.327527	0.259477	0.336539	0.17316	0.263595	0.469424	0.367677	0.290496	0.238666	0.162591	0.140271	0.181929	0.186429	0.142342	0.100617	0.301094	0.212027	0.181436	0.273359	0.0730407
						Harbin	0.496961	0.50048	0.403226	0.375953	0.345987	0.743072	0.876885	0	0.243641	0.287203	0.227532	0.295106	0.151841	0.231142	0.411631	0.322411	0.254732	0.209282	0.142574	0.123001	0.159531	0.163476	0.124817	0.0882297	0.264025	0.185923	0.159099	0.239705	0.0640483
						Shanghai	0.45192	0.486813	0.502659	0.443414	0.31463	0.327883	0.277848	0.243641	0	0.848321	0.896622	0.716141	0.52697	0.632421	0.591891	0.581697	0.511468	0.519302	0.374324	0.322936	0.255147	0.279057	0.328061	0.231017	0.440774	0.305374	0.271584	0.278452	0.109332
						Nanjing	0.532723	0.573855	0.592534	0.522696	0.370885	0.386508	0.327527	0.287203	0.848321	0	0.792232	0.844186	0.528689	0.634484	0.69772	0.685704	0.512579	0.520996	0.375545	0.32399	0.321013	0.328952	0.327883	0.231771	0.519584	0.359974	0.320143	0.328239	0.12888
						Hangzhou	0.42204	0.454627	0.469424	0.414097	0.293827	0.306204	0.259477	0.227532	0.896622	0.792232	0	0.782827	0.587728	0.705337	0.552756	0.543237	0.520713	0.579176	0.417482	0.36017	0.284565	0.250209	0.365885	0.257653	0.411631	0.285183	0.253628	0.260041	0.110046
						Hefei	0.558185	0.589646	0.608838	0.537079	0.38109	0.397143	0.336539	0.295106	0.716141	0.844186	0.782827	0	0.522412	0.771435	0.716919	0.704572	0.526684	0.513973	0.370483	0.301257	0.329847	0.338004	0.32399	0.186024	0.533881	0.36988	0.328952	0.337271	0.132426
						Fuzhou	0.281645	0.303391	0.353583	0.254455	0.166432	0.204342	0.17316	0.151841	0.52697	0.528689	0.587728	0.522412	0	0.713425	0.368877	0.408514	0.576979	0.585817	0.422269	0.3643	0.286736	0.218098	0.368677	0.260607	0.273359	0.189387	0.168431	0.17269	0.0678054
						Nanchang	0.455368	0.456605	0.495613	0.432478	0.234174	0.311063	0.263595	0.231142	0.632421	0.634484	0.705337	0.771435	0.713425	0	0.539416	0.604556	0.808746	0.796545	0.574167	0.495344	0.38988	0.296551	0.501296	0.354351	0.464607	0.321886	0.286269	0.293508	0.0921961
						Jinan	0.763519	0.822472	0.849243	0.749148	0.531567	0.553958	0.469424	0.411631	0.591891	0.69772	0.552756	0.716919	0.368877	0.539416	0	0.696585	0.520713	0.427807	0.31022	0.267632	0.326107	0.334172	0.255147	0.183915	0.527829	0.365687	0.325223	0.368277	0.130925
						Zhengzhou	0.687941	0.6369	0.799578	0.731068	0.477391	0.433889	0.367677	0.322411	0.581697	0.685704	0.543237	0.704572	0.408514	0.604556	0.696585	0	0.747523	0.61415	0.41839	0.360953	0.468152	0.47973	0.366283	0.258915	0.757738	0.524971	0.466883	0.478689	0.187953
						Wuhan	0.514252	0.476097	0.597703	0.527256	0.356861	0.342809	0.290496	0.254732	0.511468	0.512579	0.520713	0.526684	0.576979	0.808746	0.520713	0.747523	0	0.821579	0.559702	0.482865	0.512023	0.389457	0.489995	0.346363	0.566427	0.392428	0.349006	0.357831	0.140499
						Changsha	0.422499	0.391152	0.49106	0.434124	0.293827	0.281645	0.238666	0.209282	0.519302	0.520996	0.579176	0.513973	0.585817	0.796545	0.427807	0.61415	0.821579	0	0.681251	0.587728	0.462845	0.35205	0.595113	0.420668	0.466376	0.323112	0.287359	0.294626	0.115682
						Guangzhou	0.287828	0.266473	0.334535	0.295908	0.200279	0.191871	0.162591	0.142574	0.374324	0.375545	0.417482	0.370483	0.422269	0.574167	0.31022	0.41839	0.559702	0.681251	0	0.489995	0.333447	0.253628	0.428737	0.303062	0.317892	0.22024	0.19587	0.200823	0.0788514
						Nanning	0.248314	0.229891	0.28861	0.255286	0.172784	0.16553	0.140271	0.123001	0.322936	0.32399	0.36017	0.301257	0.3643	0.495344	0.267632	0.360953	0.482865	0.587728	0.489995	0	0.486285	0.36988	0.625252	0.441972	0.274251	0.190005	0.168981	0.173254	0.0680266
						Chongqing	0.322061	0.298004	0.374324	0.338188	0.238925	0.214691	0.181929	0.159531	0.255147	0.321013	0.284565	0.329847	0.286736	0.38988	0.326107	0.468152	0.512023	0.462845	0.333447	0.486285	0	0.760623	0.777743	0.549764	0.481556	0.40257	0.358026	0.367079	0.147135
						Chengdu	0.330026	0.305374	0.383581	0.444619	0.314118	0.220001	0.186429	0.163476	0.279057	0.328952	0.250209	0.338004	0.218098	0.296551	0.334172	0.47973	0.389457	0.35205	0.253628	0.36988	0.760623	0	0.591569	0.550361	0.633108	0.529263	0.4707	0.482603	0.19344
						Guiyang	0.251981	0.233285	0.292872	0.263023	0.185822	0.167975	0.142342	0.124817	0.328061	0.327883	0.365885	0.32399	0.368677	0.501296	0.255147	0.366283	0.489995	0.595113	0.428737	0.625252	0.777743	0.591569	0	0.706871	0.374527	0.313096	0.278452	0.285493	0.114433
						Kunming	0.178118	0.164903	0.207022	0.244701	0.172878	0.118736	0.100617	0.0882297	0.231017	0.231771	0.257653	0.186024	0.260607	0.354351	0.183915	0.258915	0.346363	0.420668	0.303062	0.441972	0.549764	0.550361	0.706871	0	0.348438	0.291286	0.259055	0.265606	0.106462
						Xi'an	0.533012	0.493466	0.605871	0.70228	0.496152	0.355315	0.301094	0.264025	0.440774	0.519584	0.411631	0.533881	0.273359	0.464607	0.527829	0.757738	0.566427	0.466376	0.317892	0.274251	0.481556	0.633108	0.374527	0.348438	0	0.692813	0.616153	0.631734	0.248045
						Lanzhou	0.374121	0.347305	0.419755	0.486549	0.53737	0.250209	0.212027	0.185923	0.305374	0.359974	0.285183	0.36988	0.189387	0.321886	0.365687	0.524971	0.392428	0.323112	0.22024	0.190005	0.40257	0.529263	0.313096	0.291286	0.692813	0	0.88935	0.775635	0.358026
						Xining	0.321188	0.297196	0.373309	0.432712	0.47791	0.214109	0.181436	0.159099	0.271584	0.320143	0.253628	0.328952	0.168431	0.286269	0.325223	0.466883	0.349006	0.287359	0.19587	0.168981	0.358026	0.4707	0.278452	0.259055	0.616153	0.88935	0	0.689811	0.31841
						Yinchuan	0.482341	0.447768	0.431774	0.489463	0.692813	0.322586	0.273359	0.239705	0.278452	0.328239	0.260041	0.337271	0.17269	0.293508	0.368277	0.478689	0.357831	0.294626	0.200823	0.173254	0.367079	0.482603	0.285493	0.265606	0.631734	0.775635	0.689811	0	0.336174
						Urumqi	0.129301	0.119642	0.150283	0.174197	0.192392	0.0861939	0.0730407	0.0640483	0.109332	0.12888	0.110046	0.132426	0.0678054	0.0921961	0.130925	0.187953	0.140499	0.115682	0.0788514	0.0680266	0.147135	0.19344	0.114433	0.106462	0.248045	0.358026	0.31841	0.336174	0
																																			326.712
					y	W	Beijing	Tianjin	Shijiazhuang	Taiyuan	Hohhot	Shenyang	Changchun	Harbin	Shanghai	Nanjing	Hangzhou	Hefei	Fuzhou	Nanchang	Jinan	Zhengzhou	Wuhan	Changsha	Guangzhou	Nanning	Chongqing	Chengdu	Guiyang	Kunming	Xi'an	Lanzhou	Xining	Yinchuan	Urumqi	f*	f	City	y	f	f*	ef	y*	ey	Local Getis' G	yG
					0.0960142	Beijing	0	0.00284141	0.00263345	0.00232306	0.00213095	0.00204703	0.00173466	0.00152109	0.00138323	0.00163056	0.00129178	0.00170849	0.000862057	0.00139379	0.00233698	0.00210565	0.00157402	0.00129318	0.000880982	0.000760039	0.000985762	0.00101014	0.000771262	0.000545182	0.00163144	0.00114511	0.00098309	0.00147635	0.000395763	0.00011814	7.51397e-05	Beijing	0.0960142	7.51397e-05	0.00011814	-4.29999e-05	0.0610674	0.0349468	0.00135474	0.000130074
					0.053723	Tianjin	0.00284141	0	0.00243806	0.0021507	0.00197821	0.00206153	0.00174694	0.00153187	0.00149004	0.00175645	0.00139152	0.00180478	0.000928618	0.00139758	0.00251742	0.00194942	0.00145724	0.00119724	0.000815618	0.000703649	0.000912129	0.000934687	0.000714039	0.000504733	0.0015104	0.00106303	0.000909657	0.00137053	0.0003662	6.61029e-05	8.09015e-05	Tianjin	0.053723	8.09015e-05	6.61029e-05	1.47985e-05	0.0657501	-0.012027	0.00145862	7.83614e-05
					0.0195187	Shijiazhuang	0.00263345	0.00243806	0	0.00270004	0.00190754	0.00166093	0.00140747	0.00123419	0.00153854	0.00181362	0.00143681	0.00186353	0.00108224	0.00151697	0.00259936	0.00244734	0.00182945	0.00150304	0.00102394	0.000883376	0.00114573	0.00117406	0.00089642	0.000633653	0.00185445	0.00128478	0.00114262	0.00132157	0.000459986	2.40166e-05	9.01702e-05	Shijiazhuang	0.0195187	9.01702e-05	2.40166e-05	6.61536e-05	0.0732829	-0.0537642	0.00162573	3.17321e-05
					0.0256633	Taiyuan	0.00232306	0.0021507	0.00270004	0	0.00216241	0.00154859	0.00131228	0.00115072	0.0013572	0.00159987	0.00126746	0.00164389	0.000778836	0.00132373	0.00229299	0.00223765	0.00161382	0.00132877	0.000905714	0.000781377	0.00103512	0.00136089	0.00080506	0.00074898	0.00214954	0.00148923	0.00132444	0.00149815	0.000533181	3.15771e-05	8.25362e-05	Taiyuan	0.0256633	8.25362e-05	3.15771e-05	5.09591e-05	0.0670787	-0.0414153	0.00148809	3.81893e-05
					0.0100188	Hohhot	0.00213095	0.00197821	0.00190754	0.00216241	0	0.00142516	0.00120768	0.001059	0.000963017	0.0011352	0.000899345	0.00116644	0.000509413	0.000716758	0.00162702	0.0014612	0.00109228	0.000899345	0.000613012	0.000528857	0.000731301	0.00096145	0.000568764	0.000529144	0.00151862	0.00164478	0.00146279	0.00212056	0.000588873	1.23276e-05	6.69263e-05	Hohhot	0.0100188	6.69263e-05	1.23276e-05	5.45987e-05	0.0543922	-0.0443733	0.00120665	1.20892e-05
					0.0439285	Shenyang	0.00204703	0.00206153	0.00166093	0.00154859	0.00142516	0	0.00259372	0.00227439	0.00100358	0.00118302	0.000937228	0.00121557	0.00062545	0.0009521	0.00169555	0.00132804	0.00104927	0.000862057	0.000587277	0.000506655	0.000657126	0.000673377	0.000514136	0.000363428	0.00108755	0.000765838	0.000655344	0.000987369	0.000263822	5.40514e-05	6.37903e-05	Shenyang	0.0439285	6.37903e-05	5.40514e-05	9.73897e-06	0.0518435	-0.00791503	0.00115011	5.05227e-05
					0.0272617	Changchun	0.00173466	0.00174694	0.00140747	0.00131228	0.00120768	0.00259372	0	0.00268396	0.000850436	0.00100249	0.000794207	0.00103008	0.000530007	0.00080681	0.00143681	0.00112539	0.00088915	0.000730507	0.000497659	0.00042934	0.000556848	0.00057062	0.000435679	0.000307969	0.000921586	0.000648971	0.000555339	0.000836697	0.000223563	3.35438e-05	5.85181e-05	Changchun	0.0272617	5.85181e-05	3.35438e-05	2.49742e-05	0.0475587	-0.020297	0.00105506	2.87626e-05
					0.0349317	Harbin	0.00152109	0.00153187	0.00123419	0.00115072	0.001059	0.00227439	0.00268396	0	0.000745734	0.00087907	0.000696428	0.000903259	0.000464755	0.000707479	0.00125992	0.000986833	0.000779682	0.000640571	0.000436389	0.000376481	0.000488292	0.000500368	0.00038204	0.000270053	0.000808125	0.000569073	0.000486968	0.000733687	0.000196039	4.29813e-05	5.0812e-05	Harbin	0.0349317	5.0812e-05	4.29813e-05	7.8307e-06	0.0412958	-0.00636415	0.000916118	3.20016e-05
					0.12861	Shanghai	0.00138323	0.00149004	0.00153854	0.0013572	0.000963017	0.00100358	0.000850436	0.000745734	0	0.00259654	0.00274438	0.00219196	0.00161295	0.00193571	0.00181166	0.00178046	0.0015655	0.00158948	0.00114573	0.000988442	0.000780953	0.000854137	0.00100413	0.000707095	0.00134912	0.000934687	0.000831264	0.000852284	0.000334642	0.000158247	6.42744e-05	Shanghai	0.12861	6.42744e-05	0.000158247	-9.39723e-05	0.0522369	0.076373	0.00115884	0.000149038
					0.034852	Nanjing	0.00163056	0.00175645	0.00181362	0.00159987	0.0011352	0.00118302	0.00100249	0.00087907	0.00259654	0	0.00242486	0.00258388	0.00161821	0.00194203	0.00213558	0.0020988	0.0015689	0.00159466	0.00114947	0.000991667	0.000982557	0.00100686	0.00100358	0.000709402	0.00159034	0.00110181	0.000979893	0.00100467	0.000394475	4.28833e-05	8.42097e-05	Nanjing	0.034852	8.42097e-05	4.28833e-05	4.13264e-05	0.0684387	-0.0335867	0.00151826	5.29146e-05
					0.0247835	Hangzhou	0.00129178	0.00139152	0.00143681	0.00126746	0.000899345	0.000937228	0.000794207	0.000696428	0.00274438	0.00242486	0	0.00239607	0.00179892	0.00215889	0.00169187	0.00166274	0.0015938	0.00177274	0.00127783	0.00110241	0.000870995	0.000765838	0.0011199	0.000788622	0.00125992	0.000872888	0.000776303	0.000795934	0.000336829	3.04946e-05	7.95547e-05	Hangzhou	0.0247835	7.95547e-05	3.04946e-05	4.90601e-05	0.0646555	-0.039872	0.00143434	3.55479e-05
					0.0147896	Hefei	0.00170849	0.00180478	0.00186353	0.00164389	0.00116644	0.00121557	0.00103008	0.000903259	0.00219196	0.00258388	0.00239607	0	0.001599	0.00236121	0.00219434	0.00215655	0.00161207	0.00157317	0.00113397	0.000922087	0.00100959	0.00103456	0.000991667	0.000569382	0.0016341	0.00113213	0.00100686	0.00103232	0.00040533	1.81977e-05	8.56694e-05	Hefei	0.0147896	8.56694e-05	1.81977e-05	6.74716e-05	0.069625	-0.0548354	0.00154458	2.28437e-05
					0.0200293	Fuzhou	0.000862057	0.000928618	0.00108224	0.000778836	0.000509413	0.00062545	0.000530007	0.000464755	0.00161295	0.00161821	0.00179892	0.001599	0	0.00218365	0.00112906	0.00125038	0.00176601	0.00179307	0.00129248	0.00111505	0.00087764	0.000667553	0.00112844	0.000797664	0.000836697	0.000579675	0.000515534	0.00052857	0.000207538	2.46449e-05	6.08594e-05	Fuzhou	0.0200293	6.08594e-05	2.46449e-05	3.62146e-05	0.0494615	-0.0294322	0.00109727	2.19775e-05
					0.0168809	Nanchang	0.00139379	0.00139758	0.00151697	0.00132373	0.000716758	0.0009521	0.00080681	0.000707479	0.00193571	0.00194203	0.00215889	0.00236121	0.00218365	0	0.00165104	0.00185042	0.00247541	0.00243806	0.00175741	0.00151615	0.00119334	0.000907683	0.00153437	0.0010846	0.00142207	0.000985227	0.000876212	0.000898369	0.000282193	2.0771e-05	8.39412e-05	Nanchang	0.0168809	8.39412e-05	2.0771e-05	6.31703e-05	0.0682205	-0.0513396	0.00151342	2.5548e-05
					0.0261451	Jinan	0.00233698	0.00251742	0.00259936	0.00229299	0.00162702	0.00169555	0.00143681	0.00125992	0.00181166	0.00213558	0.00169187	0.00219434	0.00112906	0.00165104	0	0.0021321	0.0015938	0.00130943	0.000949519	0.000819168	0.000998148	0.00102283	0.000780953	0.000562928	0.00161558	0.00111929	0.000995442	0.00112722	0.000400735	3.21699e-05	8.69545e-05	Jinan	0.0261451	8.69545e-05	3.21699e-05	5.47846e-05	0.0706695	-0.0445244	0.00156775	4.09889e-05
					0.0251831	Zhengzhou	0.00210565	0.00194942	0.00244734	0.00223765	0.0014612	0.00132804	0.00112539	0.000986833	0.00178046	0.0020988	0.00166274	0.00215655	0.00125038	0.00185042	0.0021321	0	0.00228802	0.00187979	0.00128061	0.0011048	0.00143292	0.00146835	0.00112112	0.000792484	0.00231928	0.00160683	0.00142903	0.00146517	0.000575286	3.09863e-05	9.20224e-05	Zhengzhou	0.0251831	9.20224e-05	3.09863e-05	6.10361e-05	0.0747882	-0.0496051	0.00165912	4.17818e-05
					0.0663177	Wuhan	0.00157402	0.00145724	0.00182945	0.00161382	0.00109228	0.00104927	0.00088915	0.000779682	0.0015655	0.0015689	0.0015938	0.00161207	0.00176601	0.00247541	0.0015938	0.00228802	0	0.00251469	0.00171313	0.00147795	0.0015672	0.00119205	0.00149978	0.00106015	0.00173372	0.00120114	0.00106824	0.00109525	0.000430039	8.15999e-05	7.78407e-05	Wuhan	0.0663177	7.78407e-05	8.15999e-05	-3.75915e-06	0.0632625	0.00305513	0.00140343	9.30724e-05
					0.0214629	Changsha	0.00129318	0.00119724	0.00150304	0.00132877	0.000899345	0.000862057	0.000730507	0.000640571	0.00158948	0.00159466	0.00177274	0.00157317	0.00179307	0.00243806	0.00130943	0.00187979	0.00251469	0	0.00208517	0.00179892	0.00141667	0.00107755	0.00182152	0.00128758	0.00142748	0.000988978	0.000879548	0.000901789	0.00035408	2.64087e-05	7.99719e-05	Changsha	0.0214629	7.99719e-05	2.64087e-05	5.35632e-05	0.0649946	-0.0435318	0.00144186	3.09464e-05
					0.0694449	Guangzhou	0.000880982	0.000815618	0.00102394	0.000905714	0.000613012	0.000587277	0.000497659	0.000436389	0.00114573	0.00114947	0.00127783	0.00113397	0.00129248	0.00175741	0.000949519	0.00128061	0.00171313	0.00208517	0	0.00149978	0.00102061	0.000776303	0.00131228	0.00092761	0.000973002	0.000674108	0.000599518	0.000614679	0.000241348	8.54477e-05	5.30839e-05	Guangzhou	0.0694449	5.30839e-05	8.54477e-05	-3.23638e-05	0.0431422	0.0263027	0.000957079	6.64642e-05
					0.0136951	Nanning	0.000760039	0.000703649	0.000883376	0.000781377	0.000528857	0.000506655	0.00042934	0.000376481	0.000988442	0.000991667	0.00110241	0.000922087	0.00111505	0.00151615	0.000819168	0.0011048	0.00147795	0.00179892	0.00149978	0	0.00148842	0.00113213	0.00191377	0.00135279	0.000839427	0.000581566	0.000517216	0.000530295	0.000208215	1.68511e-05	5.50401e-05	Nanning	0.0136951	5.50401e-05	1.68511e-05	3.8189e-05	0.044732	-0.0310369	0.000992348	1.35904e-05
					0.0573901	Chongqing	0.000985762	0.000912129	0.00114573	0.00103512	0.000731301	0.000657126	0.000556848	0.000488292	0.000780953	0.000982557	0.000870995	0.00100959	0.00087764	0.00119334	0.000998148	0.00143292	0.0015672	0.00141667	0.00102061	0.00148842	0	0.00232811	0.00238051	0.00168271	0.00147395	0.00123218	0.00109584	0.00112355	0.000450349	7.0615e-05	5.73894e-05	Chongqing	0.0573901	5.73894e-05	7.0615e-05	-1.32257e-05	0.0466414	0.0107487	0.0010347	5.93818e-05
					0.0386366	Chengdu	0.00101014	0.000934687	0.00117406	0.00136089	0.00096145	0.000673377	0.00057062	0.000500368	0.000854137	0.00100686	0.000765838	0.00103456	0.000667553	0.000907683	0.00102283	0.00146835	0.00119205	0.00107755	0.000776303	0.00113213	0.00232811	0	0.00181067	0.00168454	0.00193781	0.00161997	0.00144072	0.00147715	0.000592079	4.754e-05	5.89263e-05	Chengdu	0.0386366	5.89263e-05	4.754e-05	1.13864e-05	0.0478905	-0.00925391	0.00106242	4.10481e-05
					0.0184974	Guiyang	0.000771262	0.000714039	0.00089642	0.00080506	0.000568764	0.000514136	0.000435679	0.00038204	0.00100413	0.00100358	0.0011199	0.000991667	0.00112844	0.00153437	0.000780953	0.00112112	0.00149978	0.00182152	0.00131228	0.00191377	0.00238051	0.00181067	0	0.00216359	0.00114635	0.000958323	0.000852284	0.000873836	0.000350256	2.276e-05	6.11711e-05	Guiyang	0.0184974	6.11711e-05	2.276e-05	3.84112e-05	0.0497149	-0.0312175	0.00110289	2.04006e-05
					0.0250592	Kunming	0.000545182	0.000504733	0.000633653	0.00074898	0.000529144	0.000363428	0.000307969	0.000270053	0.000707095	0.000709402	0.000788622	0.000569382	0.000797664	0.0010846	0.000562928	0.000792484	0.00106015	0.00128758	0.00092761	0.00135279	0.00168271	0.00168454	0.00216359	0	0.0010665	0.000891567	0.000792915	0.000812965	0.000325857	3.08338e-05	4.53846e-05	Kunming	0.0250592	4.53846e-05	3.08338e-05	1.45508e-05	0.0368848	-0.0118257	0.000818264	2.0505e-05
					0.0368552	Xi'an	0.00163144	0.0015104	0.00185445	0.00214954	0.00151862	0.00108755	0.000921586	0.000808125	0.00134912	0.00159034	0.00125992	0.0016341	0.000836697	0.00142207	0.00161558	0.00231928	0.00173372	0.00142748	0.000973002	0.000839427	0.00147395	0.00193781	0.00114635	0.0010665	0	0.00212056	0.00188592	0.00193361	0.000759214	4.53481e-05	7.67117e-05	Xi'an	0.0368552	7.67117e-05	4.53481e-05	3.13635e-05	0.062345	-0.0254897	0.00138308	5.09737e-05
					0.0183536	Lanzhou	0.00114511	0.00106303	0.00128478	0.00148923	0.00164478	0.000765838	0.000648971	0.000569073	0.000934687	0.00110181	0.000872888	0.00113213	0.000579675	0.000985227	0.00111929	0.00160683	0.00120114	0.000988978	0.000674108	0.000581566	0.00123218	0.00161997	0.000958323	0.000891567	0.00212056	0	0.00272212	0.00237406	0.00109584	2.2583e-05	5.97203e-05	Lanzhou	0.0183536	5.97203e-05	2.2583e-05	3.71373e-05	0.0485357	-0.0301821	0.00107673	1.97619e-05
					0.00863889	Xining	0.00098309	0.000909657	0.00114262	0.00132444	0.00146279	0.000655344	0.000555339	0.000486968	0.000831264	0.000979893	0.000776303	0.00100686	0.000515534	0.000876212	0.000995442	0.00142903	0.00106824	0.000879548	0.000599518	0.000517216	0.00109584	0.00144072	0.000852284	0.000792915	0.00188592	0.00272212	0	0.00211137	0.000974588	1.06296e-05	5.42959e-05	Xining	0.00863889	5.42959e-05	1.06296e-05	4.36662e-05	0.0441272	-0.0354883	0.00097893	8.45688e-06
					0.0058474	Yinchuan	0.00147635	0.00137053	0.00132157	0.00149815	0.00212056	0.000987369	0.000836697	0.000733687	0.000852284	0.00100467	0.000795934	0.00103232	0.00052857	0.000898369	0.00112722	0.00146517	0.00109525	0.000901789	0.000614679	0.000530295	0.00112355	0.00147715	0.000873836	0.000812965	0.00193361	0.00237406	0.00211137	0	0.00102896	7.19488e-06	6.18705e-05	Yinchuan	0.0058474	6.18705e-05	7.19488e-06	5.46756e-05	0.0502833	-0.0444359	0.0011155	6.52277e-06
					0.0174677	Urumqi	0.000395763	0.0003662	0.000459986	0.000533181	0.000588873	0.000263822	0.000223563	0.000196039	0.000334642	0.000394475	0.000336829	0.00040533	0.000207538	0.000282193	0.000400735	0.000575286	0.000430039	0.00035408	0.000241348	0.000208215	0.000450349	0.000592079	0.000350256	0.000325857	0.000759214	0.00109584	0.000974588	0.00102896	0	2.14929e-05	2.20419e-05	Urumqi	0.0174677	2.20419e-05	2.14929e-05	5.49032e-07	0.0179139	-0.000446208	0.000397406	6.94176e-06
																																			1

## Sheet: City size distribution
City	Population size in 2000		Population size in 2010		Rank	Population size in 2000		Rank	Population size in 2010
Beijing	9496688		15552378		1	12720701		1	17640842
Tianjin	5313702		8856234		2	9496688		2	15552378
Shijiazhuang	1930579		2756871		3	6868736		3	9243138
Taiyuan	2538336		3059130		4	6559426		4	8856234
Hohhot	990954		1436617		5	5676406		5	8671016
Shenyang	4344933		5666061		6	5313702		6	7279628
Changchun	2696430		3289985		7	4344933		7	5893208
Harbin	3455065		4660837		8	3821511		8	5666061
Shanghai	12720701		17640842		9	3645322		9	5637120
Nanjing	3447184		5637120		10	3455065		10	4884116
Hangzhou	2451319		4411358		11	3447184		11	4660837
Hefei	1462828		3076276		12	2696430		12	4411358
Fuzhou	1981083		2675178		13	2585986		13	3627841
Nanchang	1669679		1917438		14	2538336		14	3362744
Jinan	2585986		3362744		15	2490838		15	3289985
Zhengzhou	2490838		3627841		16	2478580		16	3143524
Wuhan	6559426		7279628		17	2451319		17	3076276
Changsha	2122873		2876949		18	2122873		18	3059130
Guangzhou	6868736		9243138		19	1981083		19	2876949
Nanning	1354576		2424398		20	1930579		20	2787993
Chongqing	5676406		8671016		21	1829565		21	2756871
Chengdu	3821511		5893208		22	1815338		22	2675178
Guiyang	1829565		2430475		23	1727712		23	2430475
Kunming	2478580		3143524		24	1669679		24	2424398
Xi'an	3645322		4884116		25	1462828		25	2381164
Lanzhou	1815338		2381164		26		1354576	26		1917438
Xining	854466		1141081		27		990954	27		1436617
Yinchuan	578362		1120306		28		854466	28		1343002
Urumqi	1727712		2787993		29		744777	29		1141081
Lhasa	171719		199159		30		578362	30		1120306
Haikou	744777		1343002		31		171719	31		199159

## Sheet: Table
City	2000			2010				City	2000			2010										yG	City	2000	2010
	Utilized variable (y)	Local Getis' G	yG	Utilized variable (y)	Local Getis' G	yG			Utilized variable (y)	f	f*	Utilized variable (y)	f	f*		Local Getis' G 2010	City	Local Getis' G 2000	Local Getis' G 2010			0.000200691	Beijing	0.000170372	0.000200691
Beijing	0.0960142	0.00177444	0.000170372	0.109598	0.00183116	0.000200691		Beijing	0.0960142	9.84185e-05	0.000124767	0.109598	0.000102697	0.000147432		0.00234546	Tianjin	0.00222823	0.00234546			0.000158852	Shanghai	0.000154946	0.000158852
Tianjin	0.053723	0.00222823	0.000119707	0.0624101	0.00234546	0.00014638		Tianjin	0.053723	0.000123587	6.98109e-05	0.0624101	0.000131541	8.39544e-05		0.00208391	Shijiazhuang	0.00203555	0.00208391			0.00014638	Tianjin	0.000119707	0.00014638
Shijiazhuang	0.0195187	0.00203555	3.97313e-05	0.0194277	0.00208391	4.04856e-05		Shijiazhuang	0.0195187	0.000112901	2.53638e-05	0.0194277	0.000116872	2.61343e-05		0.00196929	Hangzhou	0.00198532	0.00196929			7.09042e-05	Nanjing	6.15468e-05	7.09042e-05
Taiyuan	0.0256633	0.00152927	3.92461e-05	0.0215578	0.00156483	3.37343e-05		Taiyuan	0.0256633	8.48202e-05	3.33484e-05	0.0215578	8.77606e-05	2.89996e-05		0.00183116	Beijing	0.00177444	0.00183116			6.55333e-05	Wuhan	8.41676e-05	6.55333e-05
Hohhot	0.0100188	0.00108228	1.08432e-05	0.0101239	0.00110589	1.11959e-05		Hohhot	0.0100188	6.0028e-05	1.30191e-05	0.0101239	6.20219e-05	1.36187e-05		0.00178488	Nanjing	0.00176595	0.00178488			6.12192e-05	Hangzhou	4.92033e-05	6.12192e-05
Shenyang	0.0439285	0.0011298	4.96306e-05	0.0399289	0.00113854	4.54606e-05		Shenyang	0.0439285	6.2664e-05	5.70833e-05	0.0399289	6.38528e-05	5.37125e-05		0.00175143	Jinan	0.00168961	0.00175143			5.48684e-05	Chongqing	5.20276e-05	5.48684e-05
Changchun	0.0272617	0.00117211	3.19538e-05	0.0231846	0.0011616	2.69312e-05		Changchun	0.0272617	6.50107e-05	3.54254e-05	0.0231846	6.5146e-05	3.11881e-05		0.00165964	Zhengzhou	0.00166531	0.00165964			5.05255e-05	Guangzhou	5.44761e-05	5.05255e-05
Harbin	0.0349317	0.000930531	3.2505e-05	0.032845	0.000910928	2.99195e-05		Harbin	0.0349317	5.16114e-05	4.53923e-05	0.032845	5.10877e-05	4.41833e-05		0.00159432	Hefei	0.0015795	0.00159432			4.54606e-05	Shenyang	4.96306e-05	4.54606e-05
Shanghai	0.12861	0.00120478	0.000154946	0.124315	0.00127781	0.000158852		Shanghai	0.12861	6.68224e-05	0.000167123	0.124315	7.16637e-05	0.00016723		0.00156483	Taiyuan	0.00152927	0.00156483			4.24295e-05	Zhengzhou	4.19375e-05	4.24295e-05
Nanjing	0.034852	0.00176595	6.15468e-05	0.0397249	0.00178488	7.09042e-05		Nanjing	0.034852	9.79474e-05	4.52888e-05	0.0397249	0.000100101	5.34382e-05		0.00149003	Nanchang	0.00151167	0.00149003			4.15043e-05	Jinan	4.4175e-05	4.15043e-05
Hangzhou	0.0247835	0.00198532	4.92033e-05	0.0310869	0.00196929	6.12192e-05		Hangzhou	0.0247835	0.000110115	3.22052e-05	0.0310869	0.000110444	4.18183e-05		0.0013464	Changsha	0.00140299	0.0013464			4.14331e-05	Xi'an	4.4221e-05	4.14331e-05
Hefei	0.0147896	0.0015795	2.33602e-05	0.0216786	0.00159432	3.45625e-05		Hefei	0.0147896	8.76063e-05	1.92185e-05	0.0216786	8.94142e-05	2.91622e-05		0.00127781	Shanghai	0.00120478	0.00127781			4.04856e-05	Shijiazhuang	3.97313e-05	4.04856e-05
Fuzhou	0.0200293	0.00092459	1.85189e-05	0.018852	0.000915463	1.72584e-05		Fuzhou	0.0200293	5.12819e-05	2.60273e-05	0.018852	5.1342e-05	2.53599e-05		0.00127746	Wuhan	0.00126916	0.00127746			3.8943e-05	Chengdu	3.62372e-05	3.8943e-05
Nanchang	0.0168809	0.00151167	2.55184e-05	0.0135122	0.00149003	2.01336e-05		Nanchang	0.0168809	8.38439e-05	2.19361e-05	0.0135122	8.35653e-05	1.81767e-05		0.0012038	Xi'an	0.00119986	0.0012038			3.45625e-05	Hefei	2.33602e-05	3.45625e-05
Jinan	0.0261451	0.00168961	4.4175e-05	0.0236973	0.00175143	4.15043e-05		Jinan	0.0261451	9.37134e-05	3.39744e-05	0.0236973	9.82258e-05	3.18778e-05		0.0011616	Changchun	0.00117211	0.0011616			3.37343e-05	Taiyuan	3.92461e-05	3.37343e-05
Zhengzhou	0.0251831	0.00166531	4.19375e-05	0.0255655	0.00165964	4.24295e-05		Zhengzhou	0.0251831	9.23653e-05	3.27244e-05	0.0255655	9.30777e-05	3.43908e-05		0.00113854	Shenyang	0.0011298	0.00113854			2.99195e-05	Harbin	3.2505e-05	2.99195e-05
Wuhan	0.0663177	0.00126916	8.41676e-05	0.0512997	0.00127746	6.55333e-05		Wuhan	0.0663177	7.03932e-05	8.61771e-05	0.0512997	7.16439e-05	6.90086e-05		0.00110589	Hohhot	0.00108228	0.00110589			2.72969e-05	Changsha	3.01121e-05	2.72969e-05
Changsha	0.0214629	0.00140299	3.01121e-05	0.0202739	0.0013464	2.72969e-05		Changsha	0.0214629	7.78159e-05	2.78901e-05	0.0202739	7.55105e-05	2.72726e-05		0.00100925	Guiyang	0.00100764	0.00100925			2.69312e-05	Changchun	3.19538e-05	2.69312e-05
Guangzhou	0.0694449	0.000784451	5.44761e-05	0.0651366	0.000775686	5.05255e-05		Guangzhou	0.0694449	4.35092e-05	9.02408e-05	0.0651366	4.35028e-05	8.76221e-05		0.000937718	Chengdu	0.000937899	0.000937718			2.01336e-05	Nanchang	2.55184e-05	2.01336e-05
Nanning	0.0136951	0.000812195	1.11231e-05	0.0170848	0.000798254	1.3638e-05		Nanning	0.0136951	4.5048e-05	1.77963e-05	0.0170848	4.47685e-05	2.29826e-05		0.000937252	Yinchuan	0.0009378	0.000937252			1.7286e-05	Guiyang	1.86387e-05	1.7286e-05
Chongqing	0.0573901	0.000906561	5.20276e-05	0.0611048	0.000897939	5.48684e-05		Chongqing	0.0573901	5.02819e-05	7.45761e-05	0.0611048	5.03592e-05	8.21986e-05		0.000933758	Lanzhou	0.000931306	0.000933758			1.72584e-05	Fuzhou	1.85189e-05	1.72584e-05
Chengdu	0.0386366	0.000937899	3.62372e-05	0.0415296	0.000937718	3.8943e-05		Chengdu	0.0386366	5.20201e-05	5.02066e-05	0.0415296	5.25901e-05	5.58658e-05		0.000915463	Fuzhou	0.00092459	0.000915463			1.56686e-05	Lanzhou	1.70928e-05	1.56686e-05
Guiyang	0.0184974	0.00100764	1.86387e-05	0.0171276	0.00100925	1.7286e-05		Guiyang	0.0184974	5.58882e-05	2.40366e-05	0.0171276	5.66017e-05	2.30402e-05		0.000910928	Harbin	0.000930531	0.000910928			1.5605e-05	Kunming	1.76585e-05	1.5605e-05
Kunming	0.0250592	0.000704673	1.76585e-05	0.0221525	0.000704437	1.5605e-05		Kunming	0.0250592	3.90843e-05	3.25633e-05	0.0221525	3.9507e-05	2.97996e-05		0.000897939	Chongqing	0.000906561	0.000897939			1.3638e-05	Nanning	1.11231e-05	1.3638e-05
Xi'an	0.0368552	0.00119986	4.4221e-05	0.0344185	0.0012038	4.14331e-05		Xi'an	0.0368552	6.65495e-05	4.78919e-05	0.0344185	6.7513e-05	4.62999e-05		0.000883342	Xining	0.000890121	0.000883342			1.11959e-05	Hohhot	1.08432e-05	1.11959e-05
Lanzhou	0.0183536	0.000931306	1.70928e-05	0.0167801	0.000933758	1.56686e-05		Lanzhou	0.0183536	5.16544e-05	2.38497e-05	0.0167801	5.2368e-05	2.25727e-05		0.000798254	Nanning	0.000812195	0.000798254			8.24287e-06	Urumqi	7.33555e-06	8.24287e-06
Xining	0.00863889	0.000890121	7.68966e-06	0.00804122	0.000883342	7.10315e-06		Xining	0.00863889	4.93701e-05	1.12259e-05	0.00804122	4.95405e-05	1.08171e-05		0.000775686	Guangzhou	0.000784451	0.000775686			7.39944e-06	Yinchuan	5.48369e-06	7.39944e-06
Yinchuan	0.0058474	0.0009378	5.48369e-06	0.00789482	0.000937252	7.39944e-06		Yinchuan	0.0058474	5.20146e-05	7.59846e-06	0.00789482	5.2564e-05	1.06202e-05		0.000704437	Kunming	0.000704673	0.000704437			7.10315e-06	Xining	7.68966e-06	7.10315e-06
Urumqi	0.0174677	0.000419951	7.33555e-06	0.019647	0.000419548	8.24287e-06		Urumqi	0.0174677	2.32923e-05	2.26985e-05	0.019647	2.35295e-05	2.64293e-05		0.000419548	Urumqi	0.000419951	0.000419548
Sum	1	0.0364135	0.00129946	1	0.03671	0.00134521		Sum	1	0.00201966	0.00129946	1	0.00205881	0.00134521
Mean	0.0344828	0.00125564	4.48089e-05	0.0344828	0.00126586	4.63864e-05		Mean	0.0344828	6.96434e-05	4.48089e-05	0.0344828	7.09935e-05	4.63864e-05
