# Supplementary material for: New framework of Getis-Ord’s indexes associating spatial autocorrelation with interaction
Source: PLoS One. 2020 Jul 30;15(7):e0236765. doi: 10.1371/journal.pone.0236765 (PMC7392341; doi:10.1371/journal.pone.0236765)
Supplement: S1 Code — It provides two MatLab programs for calculating Getis-Ord’s indexes: one is based on the datasets of 2000, and the other is based on the datasets of 2010. Readers can employ the programs to carry out spatial potential energy analysis by substituting author’s data with their own data. (M) [file pone.0236765.s004.m]

%%%%%%%%%%%%%%%%%%%%%%%%%%%%%%%%%%%%%%%%%%%%%%%%%%%%%%%%%%%%%%%%%%%%%%%%%%%%%%%%%%%
%[Program 1] A program of GOI calculation based on the datasets of 2000 are given as follows
%%%%%%%%%%%%%%%%%%%%%%%%%%%%%%%%%%%%%%%%%%%%%%%%%%%%%%%%%%%%%%%%%%%%%%%%%%%%%%%%%%%

%%%%%%%%%%%%%%%%%%%%%%%%%%%%%%%%%%%%%%%%%%%%%%%%%%%%%%%
%GOI program (based on an inverse power function)
%%%%%%%%%%%%%%%%%%%%%%%%%%%%%%%%%%%%%%%%%%%%%%%%%%%%%%%

%Preparation
clear                                                        %Clear memory
clc                                                          %Cleaning screen
%Data arrangement
X=[9496688	5313702	1930579	2538336	990954	4344933	2696430	3455065	12720701	3447184	2451319	1462828	1981083	1669679	2585986	2490838	6559426	2122873	6868736	1354576	5676406	3821511	1829565	2478580	3645322	1815338	854466	578362	1727712];
M=[0	137	277	508	667	741	1046	1288	1463	1160	1589	1074	2334	1449	497	689	1225	1587	2294	2566	2087	2042	2539	3178	1159	1811	2092	1343	3768
137	0	419	650	804	728	1033	1275	1326	1023	1452	973	2197	1444	360	831	1367	1729	2436	2708	2230	2185	2681	3320	1301	1948	2235	1480	3911
277	419	0	231	871	1126	1431	1673	1267	964	1393	914	1915	1293	301	412	948	1310	2017	2289	1810	1765	2262	2901	923	1599	1815	1547	3491
508	650	231	0	640	1255	1560	1802	1498	1195	1624	1145	2521	1544	532	577	1179	1537	2243	2515	1997	1493	2460	2593	651	1327	1543	1316	3219
667	804	871	640	0	1408	1713	1955	2130	1827	2256	1777	3303	2674	1164	1362	1898	2256	2962	3234	2637	2133	3100	3233	1291	1144	1360	676	3036
741	728	1126	1255	1408	0	305	547	2054	1751	2180	1701	2925	2151	1088	1538	1972	2334	3041	3313	2834	2789	3286	3925	1906	2552	2839	2084	4515
1046	1033	1431	1560	1713	305	0	242	2359	2056	2485	2006	3230	2456	1393	1843	2277	2639	3346	3618	3139	3094	3591	4230	2211	2857	3144	2389	4820
1288	1275	1673	1802	1955	547	242	0	2601	2298	2727	2248	3472	2698	1635	2085	2519	2881	3588	3860	3381	3336	3833	4472	2453	3099	3386	2631	5062
1463	1326	1267	1498	2130	2054	2359	2601	0	303	201	615	1180	844	966	998	1235	1207	1810	2082	2516	2351	2053	2699	1509	2185	2401	2355	4077
1160	1023	964	1195	1827	1751	2056	2298	303	0	429	312	1174	838	663	695	1231	1201	1804	2076	2093	2048	2054	2693	1206	1882	2098	2052	3774
1589	1452	1393	1624	2256	2180	2485	2727	201	429	0	451	979	643	1092	1124	1202	1006	1609	1881	2315	2552	1852	2498	1635	2311	2527	2481	4065
1074	973	914	1145	1777	1701	2006	2248	615	312	451	0	1196	478	613	645	1181	1226	1829	2210	2043	1998	2076	3098	1156	1832	2048	2002	3724
2334	2197	1915	2521	3303	2925	3230	3472	1180	1174	979	1196	0	622	1837	1649	1013	985	1588	1860	2301	2805	1838	2477	2389	3065	3281	3235	4957
1449	1444	1293	1544	2674	2151	2456	2698	844	838	643	478	622	0	1137	927	391	419	1022	1294	1735	2239	1272	1911	1412	2088	2304	2258	4391
497	360	301	532	1164	1088	1393	1635	966	663	1092	613	1837	1137	0	666	1202	1564	2156	2428	2064	2019	2516	3119	1177	1853	2069	1840	3745
689	831	412	577	1362	1538	1843	2085	998	695	1124	645	1649	927	666	0	536	898	1605	1877	1398	1353	1850	2489	511	1187	1403	1357	3079
1225	1367	948	1179	1898	1972	2277	2519	1235	1231	1202	1181	1013	391	1202	536	0	362	1069	1341	1233	1737	1314	1953	1047	1723	1939	1893	3615
1587	1729	1310	1537	2256	2334	2639	2881	1207	1201	1006	1226	985	419	1564	898	362	0	707	979	1419	1923	956	1595	1405	2081	2297	2251	3973
2294	2436	2017	2243	2962	3041	3346	3588	1810	1804	1609	1829	1588	1022	2156	1605	1069	707	0	1314	2023	2527	1560	2199	2111	2787	3003	2957	4679
2566	2708	2289	2515	3234	3313	3618	3860	2082	2076	1881	2210	1860	1294	2428	1877	1341	979	1314	0	1328	1832	865	1504	2383	3059	3275	3229	4951
2087	2230	1810	1997	2637	2834	3139	3381	2516	2093	2315	2043	2301	1735	2064	1398	1233	1419	2023	1328	0	504	463	1102	1346	1676	1892	1846	3530
2042	2185	1765	1493	2133	2789	3094	3336	2351	2048	2552	1998	2805	2239	2019	1353	1737	1923	2527	1832	504	0	967	1100	842	1172	1388	1342	3026
2539	2681	2262	2460	3100	3286	3591	3833	2053	2054	1852	2076	1838	1272	2516	1850	1314	956	1560	865	463	967	0	639	1809	2139	2355	2309	3993
3178	3320	2901	2593	3233	3925	4230	4472	2699	2693	2498	3098	2477	1911	3119	2489	1953	1595	2199	1504	1102	1100	639	0	1942	2272	2488	2442	4126
1159	1301	923	651	1291	1906	2211	2453	1509	1206	1635	1156	2389	1412	1177	511	1047	1405	2111	2383	1346	842	1809	1942	0	676	892	846	2568
1811	1948	1599	1327	1144	2552	2857	3099	2185	1882	2311	1832	3065	2088	1853	1187	1723	2081	2787	3059	1676	1172	2139	2272	676	0	216	468	1892
2092	2235	1815	1543	1360	2839	3144	3386	2401	2098	2527	2048	3281	2304	2069	1403	1939	2297	3003	3275	1892	1388	2355	2488	892	216	0	684	2108
1343	1480	1547	1316	676	2084	2389	2631	2355	2052	2481	2002	3235	2258	1840	1357	1893	2251	2957	3229	1846	1342	2309	2442	846	468	684	0	2008
3768	3911	3491	3219	3036	4515	4820	5062	4077	3774	4065	3724	4957	4391	3745	3079	3615	3973	4679	4951	3530	3026	3993	4126	2568	1892	2108	2008	0];
%Preliminary calculations
[m,n]=size(X);                                               %Calculating the number of rows and columns of the vector X
sumx=sum(X);                                                 %Calculating the sum of X
y=(X./sumx)';                                                %Unitizing the variable X
for i=1:n                                                    %Turning the railway distance matrix into a spatial contiguity matrix
    for j=1:n
        if i==j
            w(i,j)=0;
        else
            w(i,j)=1/M(i,j);
        end
    end
    w;                                                       %Yielding a spatial contiguity matrix
end  
W=w./sum(sum(w));                                            %Unitizing the spatial contiguity matrix
%Computation of global Getis-Ord's index
G=y'*W*y;                                                    %Computing the global Getis-Ord's index
g=W*y;                                                       %Computing the lcal Getis-Ord's index
E=y.*g;                                                      %Computing Local Indicators of Spatial Interaction (LISI)
format long
disp('The global and local Getis-Ord indexes');              %Displaying title
disp('G=');disp(G);                                          %Displaying the global Getis-Ord's index
disp('g=');disp(g);                                          %Displaying the vector of local Getis-Ord's indexes
disp('E=');disp(E);                                          %Displaying LISI vector

%Scatterplots of Getis-Ord's global indexes
figure (1)                                                   %Creating the first figure window
plot(y,y'*y*W*y,'ro');                                       %Drawing a scatterplot
xlabel('y');                                                 %Adding a labal to the horizontal axis
ylabel('(x^T)xWy,x(x^T)Wy');                                 %Adding a labal to the vertical axis
hold on                                                      %Keeping the first figure
plot(y,y*y'*W*y,'b-');                                       %Add a trend line to the first scatterplot
hold off                                                     %Completing the first subplot
title('The Getis-Ord scatterplot');                          %Adding a title to the figure

%Describing the local Getis-Ord index (LGOI) values in a histogram
figure (2)                                                   %Creating the second figure window
bar(g)                                                       %Making a bar graph
xlabel('Object');                                            %The x-label of the bar graph
ylabel('LGOI');                                              %The y-label of the bar graph

%Describing the Local Indicators of Spatial Interaction (LISI) in a histogram
figure (3)                                                   %Creating the second figure window
bar(E)                                                       %Making a bar graph
xlabel('Object');                                            %The x-label of the bar graph
ylabel('LISI');                                              %The y-label of the bar graph

%The above symbols "***" and "===" represent dividing lines, segmenting the whole calculation process into several regions. 
%The function "disp" is employed to display the chief calculation results and analytical conclusions.

%%%%%%%%%%%%%%%%%%%%%%%%%%%%%%%%%%%%%%%%%%%%%%%%%%%%%%%%%%%%%%%%%%%%%%%%%%%%%%%%%%%
%[Program 2] A program of GOI calculation based on the datasets of 2010 are given as follows
%%%%%%%%%%%%%%%%%%%%%%%%%%%%%%%%%%%%%%%%%%%%%%%%%%%%%%%%%%%%%%%%%%%%%%%%%%%%%%%%%%%

%%%%%%%%%%%%%%%%%%%%%%%%%%%%%%%%%%%%%%%%%%%%%%%%%%%%%%%
%GOI program (based on an inverse power function)
%%%%%%%%%%%%%%%%%%%%%%%%%%%%%%%%%%%%%%%%%%%%%%%%%%%%%%%

%Preparation
clear                                                        %Clear memory
clc                                                          %Cleaning screen
%Data arrangement
X=[15552378	8856234	2756871	3059130	1436617	5666061	3289985	4660837	17640842	5637120	4411358	3076276	2675178	1917438	3362744	3627841	7279628	2876949	9243138	2424398	8671016	5893208	2430475	3143524	4884116	2381164	1141081	1120306	2787993];
M=[0	137	277	508	667	741	1046	1288	1463	1160	1589	1074	2334	1449	497	689	1225	1587	2294	2566	2087	2042	2539	3178	1159	1811	2092	1343	3768
137	0	419	650	804	728	1033	1275	1326	1023	1452	973	2197	1444	360	831	1367	1729	2436	2708	2230	2185	2681	3320	1301	1948	2235	1480	3911
277	419	0	231	871	1126	1431	1673	1267	964	1393	914	1915	1293	301	412	948	1310	2017	2289	1810	1765	2262	2901	923	1599	1815	1547	3491
508	650	231	0	640	1255	1560	1802	1498	1195	1624	1145	2521	1544	532	577	1179	1537	2243	2515	1997	1493	2460	2593	651	1327	1543	1316	3219
667	804	871	640	0	1408	1713	1955	2130	1827	2256	1777	3303	2674	1164	1362	1898	2256	2962	3234	2637	2133	3100	3233	1291	1144	1360	676	3036
741	728	1126	1255	1408	0	305	547	2054	1751	2180	1701	2925	2151	1088	1538	1972	2334	3041	3313	2834	2789	3286	3925	1906	2552	2839	2084	4515
1046	1033	1431	1560	1713	305	0	242	2359	2056	2485	2006	3230	2456	1393	1843	2277	2639	3346	3618	3139	3094	3591	4230	2211	2857	3144	2389	4820
1288	1275	1673	1802	1955	547	242	0	2601	2298	2727	2248	3472	2698	1635	2085	2519	2881	3588	3860	3381	3336	3833	4472	2453	3099	3386	2631	5062
1463	1326	1267	1498	2130	2054	2359	2601	0	303	201	615	1180	844	966	998	1235	1207	1810	2082	2516	2351	2053	2699	1509	2185	2401	2355	4077
1160	1023	964	1195	1827	1751	2056	2298	303	0	429	312	1174	838	663	695	1231	1201	1804	2076	2093	2048	2054	2693	1206	1882	2098	2052	3774
1589	1452	1393	1624	2256	2180	2485	2727	201	429	0	451	979	643	1092	1124	1202	1006	1609	1881	2315	2552	1852	2498	1635	2311	2527	2481	4065
1074	973	914	1145	1777	1701	2006	2248	615	312	451	0	1196	478	613	645	1181	1226	1829	2210	2043	1998	2076	3098	1156	1832	2048	2002	3724
2334	2197	1915	2521	3303	2925	3230	3472	1180	1174	979	1196	0	622	1837	1649	1013	985	1588	1860	2301	2805	1838	2477	2389	3065	3281	3235	4957
1449	1444	1293	1544	2674	2151	2456	2698	844	838	643	478	622	0	1137	927	391	419	1022	1294	1735	2239	1272	1911	1412	2088	2304	2258	4391
497	360	301	532	1164	1088	1393	1635	966	663	1092	613	1837	1137	0	666	1202	1564	2156	2428	2064	2019	2516	3119	1177	1853	2069	1840	3745
689	831	412	577	1362	1538	1843	2085	998	695	1124	645	1649	927	666	0	536	898	1605	1877	1398	1353	1850	2489	511	1187	1403	1357	3079
1225	1367	948	1179	1898	1972	2277	2519	1235	1231	1202	1181	1013	391	1202	536	0	362	1069	1341	1233	1737	1314	1953	1047	1723	1939	1893	3615
1587	1729	1310	1537	2256	2334	2639	2881	1207	1201	1006	1226	985	419	1564	898	362	0	707	979	1419	1923	956	1595	1405	2081	2297	2251	3973
2294	2436	2017	2243	2962	3041	3346	3588	1810	1804	1609	1829	1588	1022	2156	1605	1069	707	0	1314	2023	2527	1560	2199	2111	2787	3003	2957	4679
2566	2708	2289	2515	3234	3313	3618	3860	2082	2076	1881	2210	1860	1294	2428	1877	1341	979	1314	0	1328	1832	865	1504	2383	3059	3275	3229	4951
2087	2230	1810	1997	2637	2834	3139	3381	2516	2093	2315	2043	2301	1735	2064	1398	1233	1419	2023	1328	0	504	463	1102	1346	1676	1892	1846	3530
2042	2185	1765	1493	2133	2789	3094	3336	2351	2048	2552	1998	2805	2239	2019	1353	1737	1923	2527	1832	504	0	967	1100	842	1172	1388	1342	3026
2539	2681	2262	2460	3100	3286	3591	3833	2053	2054	1852	2076	1838	1272	2516	1850	1314	956	1560	865	463	967	0	639	1809	2139	2355	2309	3993
3178	3320	2901	2593	3233	3925	4230	4472	2699	2693	2498	3098	2477	1911	3119	2489	1953	1595	2199	1504	1102	1100	639	0	1942	2272	2488	2442	4126
1159	1301	923	651	1291	1906	2211	2453	1509	1206	1635	1156	2389	1412	1177	511	1047	1405	2111	2383	1346	842	1809	1942	0	676	892	846	2568
1811	1948	1599	1327	1144	2552	2857	3099	2185	1882	2311	1832	3065	2088	1853	1187	1723	2081	2787	3059	1676	1172	2139	2272	676	0	216	468	1892
2092	2235	1815	1543	1360	2839	3144	3386	2401	2098	2527	2048	3281	2304	2069	1403	1939	2297	3003	3275	1892	1388	2355	2488	892	216	0	684	2108
1343	1480	1547	1316	676	2084	2389	2631	2355	2052	2481	2002	3235	2258	1840	1357	1893	2251	2957	3229	1846	1342	2309	2442	846	468	684	0	2008
3768	3911	3491	3219	3036	4515	4820	5062	4077	3774	4065	3724	4957	4391	3745	3079	3615	3973	4679	4951	3530	3026	3993	4126	2568	1892	2108	2008	0];
%Preliminary calculations
[m,n]=size(X);                                               %Calculating the number of rows and columns of the vector X
sumx=sum(X);                                                 %Calculating the sum of X
y=(X./sumx)';                                                %Unitizing the variable X
for i=1:n                                                    %Turning the railway distance matrix into a spatial contiguity matrix
    for j=1:n
        if i==j
            w(i,j)=0;
        else
            w(i,j)=1/M(i,j);
        end
    end
    w;                                                       %Yielding a spatial contiguity matrix
end  
W=w./sum(sum(w));                                            %Unitizing the spatial contiguity matrix
%Computation of global Getis-Ord's index
G=y'*W*y;                                                    %Computing the global Getis-Ord's index
g=W*y;                                                       %Computing the lcal Getis-Ord's index
E=y.*g;                                                      %Computing Local Indicators of Spatial Interaction (LISI)
format long
disp('The global and local Getis-Ord indexes');              %Displaying title
disp('G=');disp(G);                                          %Displaying the global Getis-Ord's index
disp('g=');disp(g);                                          %Displaying the vector of local Getis-Ord's indexes
disp('E=');disp(E);                                          %Displaying LISI vector

%Scatterplots of Getis-Ord's global indexes
figure (1)                                                   %Creating the first figure window
plot(y,y'*y*W*y,'ro');                                       %Drawing a scatterplot
xlabel('y');                                                 %Adding a labal to the horizontal axis
ylabel('(x^T)xWy,x(x^T)Wy');                                 %Adding a labal to the vertical axis
hold on                                                      %Keeping the first figure
plot(y,y*y'*W*y,'b-');                                       %Add a trend line to the first scatterplot
hold off                                                     %Completing the first subplot
title('The Getis-Ord scatterplot');                          %Adding a title to the figure

%Describing the local Getis-Ord index (LGOI) values in a histogram
figure (2)                                                   %Creating the second figure window
bar(g)                                                       %Making a bar graph
xlabel('Object');                                            %The x-label of the bar graph
ylabel('LGOI');                                              %The y-label of the bar graph

%Describing the Local Indicators of Spatial Interaction (LISI) in a histogram
figure (3)                                                   %Creating the second figure window
bar(E)                                                       %Making a bar graph
xlabel('Object');                                            %The x-label of the bar graph
ylabel('LISI');                                              %The y-label of the bar graph

%The above symbols "***" and "===" represent dividing lines, segmenting the whole calculation process into several regions. 
%The function "disp" is employed to display the chief calculation results and analytical conclusions.
